# Supplementary material for: Atomistic scattering modeling of the solution structure of human dimeric IgA1 reveals a structural and mechanistic basis for IgA nephropathy
Source: J Biol Chem. 2026 May 14;302(7):113156. doi: 10.1016/j.jbc.2026.113156 (PMC13320036; doi:10.1016/j.jbc.2026.113156)
Supplement: Supplementary Material [file mmc1.zip]

Archive with 1 entries (1 files):
- jbc_00113156_control_best100_frames_mmc1.dcd
