# Supplementary material for: Atomistic scattering modeling of the solution structure of human dimeric IgA1 reveals a structural and mechanistic basis for IgA nephropathy
Source: J Biol Chem. 2026 May 14;302(7):113156. doi: 10.1016/j.jbc.2026.113156 (PMC13320036; doi:10.1016/j.jbc.2026.113156)
Supplement: Supplementary Material [file mmc2.zip › jbc_00113156_control_read_me_JBC_mmc2.txt]

Here are the best-fit structures for the Control case. Also attached is the starting structure PDB (which is *not* one of the best-fit structures), which needs to be loaded first in VMD in order for the DCD to make sense. After you have loaded both the files on top of each other in VMD, you have to delete the first frame – called Frame 0 – because that will correspond to the dummy starting structure you loaded initially and needs to be discarded.
