# Supplementary material for: Atomistic scattering modeling of the solution structure of human dimeric IgA1 reveals a structural and mechanistic basis for IgA nephropathy
Source: J Biol Chem. 2026 May 14;302(7):113156. doi: 10.1016/j.jbc.2026.113156 (PMC13320036; doi:10.1016/j.jbc.2026.113156)
Supplement: Supplementary Material [file mmc3.zip › jbc_00113156_IgA1_dimer_starting_model_mmc3.pdb]

COMPND    MOL_ID: 1;                                                            
COMPND   2 MOLECULE: IGA1 MONOMER 1;                                            
COMPND   3 CHAIN: A, B, L, M;                                                   
COMPND   4 MOL_ID: 2;                                                           
COMPND   5 MOLECULE: IGA1 MONOMER 2;                                            
COMPND   6 CHAIN: C, D, N, O;                                                   
ATOM  20374 N    ASP C   1    128.976 51.638  -54.538 1.0   0.0             N   
ATOM  20375 CA   ASP C   1    128.635 51.553  -53.071 1.0   0.0             C   
ATOM  20376 C    ASP C   1    129.874 51.332  -52.201 1.0   0.0             C   
ATOM  20377 O    ASP C   1    130.951 50.995  -52.698 1.0   0.0             O   
ATOM  20378 CB   ASP C   1    127.599 50.406  -52.83  1.0   0.0             C   
ATOM  20379 CG   ASP C   1    126.275 50.639  -53.546 1.0   0.0             C   
ATOM  20380 OD1  ASP C   1    126.155 51.633  -54.308 1.0   0.0             O   
ATOM  20381 OD2  ASP C   1    125.354 49.798  -53.384 1.0   0.0             O   
ATOM  20382 N    ILE C   2    129.76  51.515  -50.867 1.0   0.0             N   
ATOM  20383 CA   ILE C   2    130.845 51.228  -49.937 1.0   0.0             C   
ATOM  20384 C    ILE C   2    130.726 49.793  -49.443 1.0   0.0             C   
ATOM  20385 O    ILE C   2    129.689 49.37   -48.93  1.0   0.0             O   
ATOM  20386 CB   ILE C   2    130.896 52.206  -48.762 1.0   0.0             C   
ATOM  20387 CG1  ILE C   2    131.062 53.656  -49.28  1.0   0.0             C   
ATOM  20388 CG2  ILE C   2    132.05  51.817  -47.808 1.0   0.0             C   
ATOM  20389 CD   ILE C   2    131.046 54.715  -48.172 1.0   0.0             C   
ATOM  20390 N    VAL C   3    131.796 48.996  -49.6   1.0   0.0             N   
ATOM  20391 CA   VAL C   3    131.819 47.599  -49.222 1.0   0.0             C   
ATOM  20392 C    VAL C   3    132.326 47.45   -47.795 1.0   0.0             C   
ATOM  20393 O    VAL C   3    133.379 47.974  -47.426 1.0   0.0             O   
ATOM  20394 CB   VAL C   3    132.66  46.765  -50.188 1.0   0.0             C   
ATOM  20395 CG1  VAL C   3    132.703 45.285  -49.755 1.0   0.0             C   
ATOM  20396 CG2  VAL C   3    132.06  46.884  -51.603 1.0   0.0             C   
ATOM  20397 N    MET C   4    131.567 46.719  -46.953 1.0   0.0             N   
ATOM  20398 CA   MET C   4    131.913 46.476  -45.567 1.0   0.0             C   
ATOM  20399 C    MET C   4    132.223 45.0    -45.383 1.0   0.0             C   
ATOM  20400 O    MET C   4    131.461 44.129  -45.808 1.0   0.0             O   
ATOM  20401 CB   MET C   4    130.763 46.878  -44.608 1.0   0.0             C   
ATOM  20402 CG   MET C   4    130.346 48.358  -44.723 1.0   0.0             C   
ATOM  20403 SD   MET C   4    131.679 49.546  -44.39  1.0   0.0             S   
ATOM  20404 CE   MET C   4    131.745 49.305  -42.595 1.0   0.0             C   
ATOM  20405 N    THR C   5    133.374 44.678  -44.765 1.0   0.0             N   
ATOM  20406 CA   THR C   5    133.821 43.296  -44.579 1.0   0.0             C   
ATOM  20407 C    THR C   5    134.26  43.044  -43.154 1.0   0.0             C   
ATOM  20408 O    THR C   5    135.022 43.815  -42.578 1.0   0.0             O   
ATOM  20409 CB   THR C   5    134.944 42.836  -45.517 1.0   0.0             C   
ATOM  20410 CG2  THR C   5    134.359 42.572  -46.912 1.0   0.0             C   
ATOM  20411 OG1  THR C   5    135.964 43.817  -45.675 1.0   0.0             O   
ATOM  20412 N    GLN C   6    133.784 41.947  -42.537 1.0   0.0             N   
ATOM  20413 CA   GLN C   6    134.104 41.571  -41.172 1.0   0.0             C   
ATOM  20414 C    GLN C   6    134.979 40.33   -41.088 1.0   0.0             C   
ATOM  20415 O    GLN C   6    134.957 39.453  -41.952 1.0   0.0             O   
ATOM  20416 CB   GLN C   6    132.825 41.357  -40.323 1.0   0.0             C   
ATOM  20417 CG   GLN C   6    132.08  42.682  -40.046 1.0   0.0             C   
ATOM  20418 CD   GLN C   6    130.731 42.495  -39.351 1.0   0.0             C   
ATOM  20419 NE2  GLN C   6    130.725 41.805  -38.194 1.0   0.0             N   
ATOM  20420 OE1  GLN C   6    129.696 42.973  -39.822 1.0   0.0             O   
ATOM  20421 N    SER C   7    135.799 40.241  -40.024 1.0   0.0             N   
ATOM  20422 CA   SER C   7    136.631 39.08   -39.758 1.0   0.0             C   
ATOM  20423 C    SER C   7    136.801 38.922  -38.25  1.0   0.0             C   
ATOM  20424 O    SER C   7    136.96  39.933  -37.561 1.0   0.0             O   
ATOM  20425 CB   SER C   7    138.043 39.22   -40.401 1.0   0.0             C   
ATOM  20426 OG   SER C   7    138.841 38.036  -40.26  1.0   0.0             O   
ATOM  20427 N    PRO C   8    136.828 37.719  -37.671 1.0   0.0             N   
ATOM  20428 CA   PRO C   8    136.294 36.468  -38.223 1.0   0.0             C   
ATOM  20429 C    PRO C   8    134.803 36.516  -38.535 1.0   0.0             C   
ATOM  20430 O    PRO C   8    134.1   37.419  -38.087 1.0   0.0             O   
ATOM  20431 CB   PRO C   8    136.608 35.445  -37.119 1.0   0.0             C   
ATOM  20432 CG   PRO C   8    136.488 36.247  -35.821 1.0   0.0             C   
ATOM  20433 CD   PRO C   8    137.005 37.632  -36.215 1.0   0.0             C   
ATOM  20434 N    LEU C   9    134.279 35.548  -39.312 1.0   0.0             N   
ATOM  20435 CA   LEU C   9    132.845 35.424  -39.533 1.0   0.0             C   
ATOM  20436 C    LEU C   9    132.136 34.675  -38.405 1.0   0.0             C   
ATOM  20437 O    LEU C   9    130.928 34.802  -38.203 1.0   0.0             O   
ATOM  20438 CB   LEU C   9    132.556 34.733  -40.889 1.0   0.0             C   
ATOM  20439 CG   LEU C   9    133.094 35.49   -42.124 1.0   0.0             C   
ATOM  20440 CD1  LEU C   9    132.769 34.716  -43.412 1.0   0.0             C   
ATOM  20441 CD2  LEU C   9    132.539 36.919  -42.217 1.0   0.0             C   
ATOM  20442 N    SER C  10    132.878 33.903  -37.592 1.0   0.0             N   
ATOM  20443 CA   SER C  10    132.342 33.329  -36.367 1.0   0.0             C   
ATOM  20444 C    SER C  10    133.449 33.079  -35.363 1.0   0.0             C   
ATOM  20445 O    SER C  10    134.587 32.788  -35.731 1.0   0.0             O   
ATOM  20446 CB   SER C  10    131.542 32.004  -36.568 1.0   0.0             C   
ATOM  20447 OG   SER C  10    132.288 31.006  -37.279 1.0   0.0             O   
ATOM  20448 N    LEU C  11    133.141 33.175  -34.057 1.0   0.0             N   
ATOM  20449 CA   LEU C  11    134.122 32.954  -33.012 1.0   0.0             C   
ATOM  20450 C    LEU C  11    133.471 32.41   -31.751 1.0   0.0             C   
ATOM  20451 O    LEU C  11    132.293 32.632  -31.464 1.0   0.0             O   
ATOM  20452 CB   LEU C  11    134.993 34.208  -32.696 1.0   0.0             C   
ATOM  20453 CG   LEU C  11    134.357 35.381  -31.909 1.0   0.0             C   
ATOM  20454 CD1  LEU C  11    135.443 36.398  -31.52  1.0   0.0             C   
ATOM  20455 CD2  LEU C  11    133.248 36.107  -32.678 1.0   0.0             C   
ATOM  20456 N    SER C  12    134.249 31.632  -30.975 1.0   0.0             N   
ATOM  20457 CA   SER C  12    133.779 30.955  -29.778 1.0   0.0             C   
ATOM  20458 C    SER C  12    134.653 31.377  -28.608 1.0   0.0             C   
ATOM  20459 O    SER C  12    135.864 31.145  -28.608 1.0   0.0             O   
ATOM  20460 CB   SER C  12    133.848 29.413  -29.947 1.0   0.0             C   
ATOM  20461 OG   SER C  12    133.293 28.713  -28.838 1.0   0.0             O   
ATOM  20462 N    VAL C  13    134.071 32.053  -27.595 1.0   0.0             N   
ATOM  20463 CA   VAL C  13    134.83  32.701  -26.53  1.0   0.0             C   
ATOM  20464 C    VAL C  13    134.289 32.282  -25.168 1.0   0.0             C   
ATOM  20465 O    VAL C  13    133.079 32.251  -24.939 1.0   0.0             O   
ATOM  20466 CB   VAL C  13    134.843 34.229  -26.665 1.0   0.0             C   
ATOM  20467 CG1  VAL C  13    135.622 34.89   -25.51  1.0   0.0             C   
ATOM  20468 CG2  VAL C  13    135.491 34.614  -28.011 1.0   0.0             C   
ATOM  20469 N    THR C  14    135.177 31.884  -24.228 1.0   0.0             N   
ATOM  20470 CA   THR C  14    134.82  31.552  -22.845 1.0   0.0             C   
ATOM  20471 C    THR C  14    134.254 32.725  -22.037 1.0   0.0             C   
ATOM  20472 O    THR C  14    134.715 33.856  -22.218 1.0   0.0             O   
ATOM  20473 CB   THR C  14    135.958 30.931  -22.022 1.0   0.0             C   
ATOM  20474 CG2  THR C  14    136.058 29.432  -22.343 1.0   0.0             C   
ATOM  20475 OG1  THR C  14    137.221 31.491  -22.36  1.0   0.0             O   
ATOM  20476 N    PRO C  15    133.288 32.539  -21.127 1.0   0.0             N   
ATOM  20477 CA   PRO C  15    132.931 33.523  -20.1   1.0   0.0             C   
ATOM  20478 C    PRO C  15    134.088 34.245  -19.415 1.0   0.0             C   
ATOM  20479 O    PRO C  15    135.004 33.601  -18.897 1.0   0.0             O   
ATOM  20480 CB   PRO C  15    132.036 32.753  -19.112 1.0   0.0             C   
ATOM  20481 CG   PRO C  15    131.451 31.612  -19.949 1.0   0.0             C   
ATOM  20482 CD   PRO C  15    132.597 31.265  -20.899 1.0   0.0             C   
ATOM  20483 N    GLY C  16    134.052 35.589  -19.393 1.0   0.0             N   
ATOM  20484 CA   GLY C  16    135.018 36.433  -18.706 1.0   0.0             C   
ATOM  20485 C    GLY C  16    136.281 36.711  -19.488 1.0   0.0             C   
ATOM  20486 O    GLY C  16    137.163 37.421  -19.004 1.0   0.0             O   
ATOM  20487 N    GLU C  17    136.402 36.18   -20.721 1.0   0.0             N   
ATOM  20488 CA   GLU C  17    137.58  36.341  -21.558 1.0   0.0             C   
ATOM  20489 C    GLU C  17    137.329 37.322  -22.71  1.0   0.0             C   
ATOM  20490 O    GLU C  17    136.165 37.611  -23.015 1.0   0.0             O   
ATOM  20491 CB   GLU C  17    138.096 34.976  -22.096 1.0   0.0             C   
ATOM  20492 CG   GLU C  17    138.719 34.065  -21.005 1.0   0.0             C   
ATOM  20493 CD   GLU C  17    139.949 34.673  -20.335 1.0   0.0             C   
ATOM  20494 OE1  GLU C  17    140.958 34.947  -21.039 1.0   0.0             O   
ATOM  20495 OE2  GLU C  17    139.94  34.853  -19.088 1.0   0.0             O   
ATOM  20496 N    PRO C  18    138.349 37.891  -23.365 1.0   0.0             N   
ATOM  20497 CA   PRO C  18    138.127 38.916  -24.381 1.0   0.0             C   
ATOM  20498 C    PRO C  18    137.665 38.378  -25.728 1.0   0.0             C   
ATOM  20499 O    PRO C  18    138.163 37.348  -26.19  1.0   0.0             O   
ATOM  20500 CB   PRO C  18    139.494 39.624  -24.525 1.0   0.0             C   
ATOM  20501 CG   PRO C  18    140.224 39.321  -23.214 1.0   0.0             C   
ATOM  20502 CD   PRO C  18    139.74  37.911  -22.888 1.0   0.0             C   
ATOM  20503 N    ALA C  19    136.745 39.096  -26.394 1.0   0.0             N   
ATOM  20504 CA   ALA C  19    136.399 38.881  -27.782 1.0   0.0             C   
ATOM  20505 C    ALA C  19    136.719 40.127  -28.598 1.0   0.0             C   
ATOM  20506 O    ALA C  19    136.493 41.256  -28.164 1.0   0.0             O   
ATOM  20507 CB   ALA C  19    134.904 38.554  -27.942 1.0   0.0             C   
ATOM  20508 N    SER C  20    137.276 39.956  -29.812 1.0   0.0             N   
ATOM  20509 CA   SER C  20    137.59  41.076  -30.69  1.0   0.0             C   
ATOM  20510 C    SER C  20    137.193 40.779  -32.121 1.0   0.0             C   
ATOM  20511 O    SER C  20    137.572 39.754  -32.692 1.0   0.0             O   
ATOM  20512 CB   SER C  20    139.087 41.505  -30.662 1.0   0.0             C   
ATOM  20513 OG   SER C  20    139.976 40.406  -30.899 1.0   0.0             O   
ATOM  20514 N    ILE C  21    136.41  41.681  -32.737 1.0   0.0             N   
ATOM  20515 CA   ILE C  21    135.861 41.504  -34.07  1.0   0.0             C   
ATOM  20516 C    ILE C  21    136.319 42.671  -34.923 1.0   0.0             C   
ATOM  20517 O    ILE C  21    136.058 43.834  -34.615 1.0   0.0             O   
ATOM  20518 CB   ILE C  21    134.331 41.422  -34.079 1.0   0.0             C   
ATOM  20519 CG1  ILE C  21    133.829 40.29   -33.142 1.0   0.0             C   
ATOM  20520 CG2  ILE C  21    133.838 41.221  -35.533 1.0   0.0             C   
ATOM  20521 CD   ILE C  21    132.309 40.277  -32.951 1.0   0.0             C   
ATOM  20522 N    SER C  22    137.04  42.395  -36.023 1.0   0.0             N   
ATOM  20523 CA   SER C  22    137.575 43.424  -36.902 1.0   0.0             C   
ATOM  20524 C    SER C  22    136.679 43.661  -38.102 1.0   0.0             C   
ATOM  20525 O    SER C  22    136.011 42.758  -38.607 1.0   0.0             O   
ATOM  20526 CB   SER C  22    139.014 43.12   -37.402 1.0   0.0             C   
ATOM  20527 OG   SER C  22    139.936 43.055  -36.309 1.0   0.0             O   
ATOM  20528 N    CYS C  23    136.645 44.907  -38.599 1.0   0.0             N   
ATOM  20529 CA   CYS C  23    135.829 45.292  -39.731 1.0   0.0             C   
ATOM  20530 C    CYS C  23    136.61  46.24   -40.62  1.0   0.0             C   
ATOM  20531 O    CYS C  23    137.313 47.132  -40.149 1.0   0.0             O   
ATOM  20532 CB   CYS C  23    134.51  45.98   -39.283 1.0   0.0             C   
ATOM  20533 SG   CYS C  23    133.349 46.341  -40.638 1.0   0.0             S   
ATOM  20534 N    ARG C  24    136.503 46.06   -41.945 1.0   0.0             N   
ATOM  20535 CA   ARG C  24    137.082 46.94   -42.932 1.0   0.0             C   
ATOM  20536 C    ARG C  24    136.038 47.574  -43.834 1.0   0.0             C   
ATOM  20537 O    ARG C  24    135.052 46.954  -44.233 1.0   0.0             O   
ATOM  20538 CB   ARG C  24    138.158 46.241  -43.798 1.0   0.0             C   
ATOM  20539 CG   ARG C  24    139.448 45.917  -43.018 1.0   0.0             C   
ATOM  20540 CD   ARG C  24    140.63  45.57   -43.934 1.0   0.0             C   
ATOM  20541 NE   ARG C  24    141.843 45.438  -43.068 1.0   0.0             N   
ATOM  20542 CZ   ARG C  24    142.381 44.305  -42.645 1.0   0.0             C   
ATOM  20543 NH1  ARG C  24    141.99  43.118  -43.051 1.0   0.0             N   
ATOM  20544 NH2  ARG C  24    143.363 44.374  -41.77  1.0   0.0             N   
ATOM  20545 N    SER C  25    136.27  48.851  -44.172 1.0   0.0             N   
ATOM  20546 CA   SER C  25    135.473 49.65   -45.085 1.0   0.0             C   
ATOM  20547 C    SER C  25    136.302 49.968  -46.318 1.0   0.0             C   
ATOM  20548 O    SER C  25    137.492 50.271  -46.221 1.0   0.0             O   
ATOM  20549 CB   SER C  25    135.032 50.989  -44.429 1.0   0.0             C   
ATOM  20550 OG   SER C  25    134.288 51.824  -45.315 1.0   0.0             O   
ATOM  20551 N    SER C  26    135.707 49.902  -47.529 1.0   0.0             N   
ATOM  20552 CA   SER C  26    136.413 50.179  -48.777 1.0   0.0             C   
ATOM  20553 C    SER C  26    136.683 51.662  -49.0   1.0   0.0             C   
ATOM  20554 O    SER C  26    137.583 52.039  -49.751 1.0   0.0             O   
ATOM  20555 CB   SER C  26    135.669 49.614  -50.025 1.0   0.0             C   
ATOM  20556 OG   SER C  26    134.374 50.197  -50.221 1.0   0.0             O   
ATOM  20557 N    GLN C  27    135.923 52.538  -48.318 1.0   0.0             N   
ATOM  20558 CA   GLN C  27    136.145 53.969  -48.283 1.0   0.0             C   
ATOM  20559 C    GLN C  27    136.442 54.433  -46.865 1.0   0.0             C   
ATOM  20560 O    GLN C  27    135.927 53.886  -45.89  1.0   0.0             O   
ATOM  20561 CB   GLN C  27    134.921 54.747  -48.834 1.0   0.0             C   
ATOM  20562 CG   GLN C  27    134.711 54.611  -50.363 1.0   0.0             C   
ATOM  20563 CD   GLN C  27    135.932 55.071  -51.168 1.0   0.0             C   
ATOM  20564 NE2  GLN C  27    136.125 54.469  -52.365 1.0   0.0             N   
ATOM  20565 OE1  GLN C  27    136.694 55.957  -50.767 1.0   0.0             O   
ATOM  20566 N    SER C  28    137.314 55.453  -46.705 1.0   0.0             N   
ATOM  20567 CA   SER C  28    137.591 56.051  -45.401 1.0   0.0             C   
ATOM  20568 C    SER C  28    136.376 56.734  -44.783 1.0   0.0             C   
ATOM  20569 O    SER C  28    135.711 57.565  -45.407 1.0   0.0             O   
ATOM  20570 CB   SER C  28    138.776 57.06   -45.448 1.0   0.0             C   
ATOM  20571 OG   SER C  28    139.107 57.59   -44.158 1.0   0.0             O   
ATOM  20572 N    LEU C  29    136.063 56.396  -43.52  1.0   0.0             N   
ATOM  20573 CA   LEU C  29    134.865 56.854  -42.847 1.0   0.0             C   
ATOM  20574 C    LEU C  29    135.17  58.005  -41.897 1.0   0.0             C   
ATOM  20575 O    LEU C  29    134.292 58.491  -41.184 1.0   0.0             O   
ATOM  20576 CB   LEU C  29    134.188 55.683  -42.083 1.0   0.0             C   
ATOM  20577 CG   LEU C  29    133.822 54.462  -42.961 1.0   0.0             C   
ATOM  20578 CD1  LEU C  29    133.165 53.359  -42.121 1.0   0.0             C   
ATOM  20579 CD2  LEU C  29    132.901 54.835  -44.132 1.0   0.0             C   
ATOM  20580 N    LEU C  30    136.429 58.484  -41.882 1.0   0.0             N   
ATOM  20581 CA   LEU C  30    136.898 59.572  -41.046 1.0   0.0             C   
ATOM  20582 C    LEU C  30    136.205 60.913  -41.293 1.0   0.0             C   
ATOM  20583 O    LEU C  30    136.073 61.392  -42.423 1.0   0.0             O   
ATOM  20584 CB   LEU C  30    138.436 59.698  -41.19  1.0   0.0             C   
ATOM  20585 CG   LEU C  30    139.134 60.797  -40.36  1.0   0.0             C   
ATOM  20586 CD1  LEU C  30    138.925 60.599  -38.852 1.0   0.0             C   
ATOM  20587 CD2  LEU C  30    140.637 60.821  -40.677 1.0   0.0             C   
ATOM  20588 N    ARG C  31    135.736 61.544  -40.204 1.0   0.0             N   
ATOM  20589 CA   ARG C  31    135.017 62.799  -40.197 1.0   0.0             C   
ATOM  20590 C    ARG C  31    135.93  63.987  -39.908 1.0   0.0             C   
ATOM  20591 O    ARG C  31    137.084 63.851  -39.498 1.0   0.0             O   
ATOM  20592 CB   ARG C  31    133.9   62.774  -39.121 1.0   0.0             C   
ATOM  20593 CG   ARG C  31    132.816 61.694  -39.321 1.0   0.0             C   
ATOM  20594 CD   ARG C  31    132.041 61.333  -38.043 1.0   0.0             C   
ATOM  20595 NE   ARG C  31    131.485 62.575  -37.432 1.0   0.0             N   
ATOM  20596 CZ   ARG C  31    130.31  63.095  -37.746 1.0   0.0             C   
ATOM  20597 NH1  ARG C  31    129.433 62.5    -38.522 1.0   0.0             N   
ATOM  20598 NH2  ARG C  31    130.012 64.275  -37.247 1.0   0.0             N   
ATOM  20599 N    ARG C  32    135.407 65.218  -40.089 1.0   0.0             N   
ATOM  20600 CA   ARG C  32    136.115 66.446  -39.765 1.0   0.0             C   
ATOM  20601 C    ARG C  32    136.235 66.723  -38.266 1.0   0.0             C   
ATOM  20602 O    ARG C  32    137.106 67.477  -37.827 1.0   0.0             O   
ATOM  20603 CB   ARG C  32    135.432 67.659  -40.449 1.0   0.0             C   
ATOM  20604 CG   ARG C  32    135.564 67.664  -41.988 1.0   0.0             C   
ATOM  20605 CD   ARG C  32    134.962 68.919  -42.636 1.0   0.0             C   
ATOM  20606 NE   ARG C  32    135.237 68.836  -44.107 1.0   0.0             N   
ATOM  20607 CZ   ARG C  32    134.923 69.787  -44.977 1.0   0.0             C   
ATOM  20608 NH1  ARG C  32    135.26  69.641  -46.241 1.0   0.0             N   
ATOM  20609 NH2  ARG C  32    134.285 70.882  -44.628 1.0   0.0             N   
ATOM  20610 N    ASP C  33    135.378 66.094  -37.437 1.0   0.0             N   
ATOM  20611 CA   ASP C  33    135.352 66.286  -35.997 1.0   0.0             C   
ATOM  20612 C    ASP C  33    136.155 65.214  -35.257 1.0   0.0             C   
ATOM  20613 O    ASP C  33    136.24  65.21   -34.027 1.0   0.0             O   
ATOM  20614 CB   ASP C  33    133.874 66.393  -35.503 1.0   0.0             C   
ATOM  20615 CG   ASP C  33    132.979 65.189  -35.77  1.0   0.0             C   
ATOM  20616 OD1  ASP C  33    133.441 64.116  -36.229 1.0   0.0             O   
ATOM  20617 OD2  ASP C  33    131.753 65.312  -35.502 1.0   0.0             O   
ATOM  20618 N    GLY C  34    136.818 64.304  -36.003 1.0   0.0             N   
ATOM  20619 CA   GLY C  34    137.796 63.357  -35.472 1.0   0.0             C   
ATOM  20620 C    GLY C  34    137.204 62.003  -35.184 1.0   0.0             C   
ATOM  20621 O    GLY C  34    137.913 61.059  -34.835 1.0   0.0             O   
ATOM  20622 N    HIS C  35    135.878 61.87   -35.343 1.0   0.0             N   
ATOM  20623 CA   HIS C  35    135.162 60.612  -35.243 1.0   0.0             C   
ATOM  20624 C    HIS C  35    135.084 59.914  -36.597 1.0   0.0             C   
ATOM  20625 O    HIS C  35    135.573 60.411  -37.609 1.0   0.0             O   
ATOM  20626 CB   HIS C  35    133.753 60.831  -34.644 1.0   0.0             C   
ATOM  20627 CG   HIS C  35    133.803 61.343  -33.232 1.0   0.0             C   
ATOM  20628 CD2  HIS C  35    133.395 62.538  -32.724 1.0   0.0             C   
ATOM  20629 ND1  HIS C  35    134.225 60.508  -32.207 1.0   0.0             N   
ATOM  20630 CE1  HIS C  35    134.077 61.217  -31.102 1.0   0.0             C   
ATOM  20631 NE2  HIS C  35    133.578 62.452  -31.36  1.0   0.0             N   
ATOM  20632 N    ASN C  36    134.473 58.716  -36.668 1.0   0.0             N   
ATOM  20633 CA   ASN C  36    134.27  58.019  -37.929 1.0   0.0             C   
ATOM  20634 C    ASN C  36    132.789 57.707  -38.118 1.0   0.0             C   
ATOM  20635 O    ASN C  36    132.099 57.361  -37.167 1.0   0.0             O   
ATOM  20636 CB   ASN C  36    135.086 56.703  -37.989 1.0   0.0             C   
ATOM  20637 CG   ASN C  36    136.587 56.995  -37.999 1.0   0.0             C   
ATOM  20638 ND2  ASN C  36    137.197 57.183  -36.807 1.0   0.0             N   
ATOM  20639 OD1  ASN C  36    137.231 56.987  -39.05  1.0   0.0             O   
ATOM  20640 N    ASP C  37    132.236 57.823  -39.342 1.0   0.0             N   
ATOM  20641 CA   ASP C  37    130.851 57.472  -39.639 1.0   0.0             C   
ATOM  20642 C    ASP C  37    130.627 55.947  -39.736 1.0   0.0             C   
ATOM  20643 O    ASP C  37    130.3   55.385  -40.787 1.0   0.0             O   
ATOM  20644 CB   ASP C  37    130.403 58.193  -40.941 1.0   0.0             C   
ATOM  20645 CG   ASP C  37    130.084 59.664  -40.713 1.0   0.0             C   
ATOM  20646 OD1  ASP C  37    129.487 60.02   -39.66  1.0   0.0             O   
ATOM  20647 OD2  ASP C  37    130.306 60.473  -41.656 1.0   0.0             O   
ATOM  20648 N    LEU C  38    130.788 55.252  -38.595 1.0   0.0             N   
ATOM  20649 CA   LEU C  38    130.828 53.812  -38.482 1.0   0.0             C   
ATOM  20650 C    LEU C  38    130.102 53.428  -37.198 1.0   0.0             C   
ATOM  20651 O    LEU C  38    130.269 54.058  -36.151 1.0   0.0             O   
ATOM  20652 CB   LEU C  38    132.314 53.352  -38.441 1.0   0.0             C   
ATOM  20653 CG   LEU C  38    132.614 51.833  -38.49  1.0   0.0             C   
ATOM  20654 CD1  LEU C  38    132.685 51.213  -37.088 1.0   0.0             C   
ATOM  20655 CD2  LEU C  38    131.682 51.032  -39.407 1.0   0.0             C   
ATOM  20656 N    GLU C  39    129.25  52.393  -37.247 1.0   0.0             N   
ATOM  20657 CA   GLU C  39    128.382 52.016  -36.154 1.0   0.0             C   
ATOM  20658 C    GLU C  39    128.23  50.501  -36.067 1.0   0.0             C   
ATOM  20659 O    GLU C  39    128.286 49.786  -37.068 1.0   0.0             O   
ATOM  20660 CB   GLU C  39    127.034 52.796  -36.232 1.0   0.0             C   
ATOM  20661 CG   GLU C  39    125.817 52.228  -35.46  1.0   0.0             C   
ATOM  20662 CD   GLU C  39    124.584 53.141  -35.493 1.0   0.0             C   
ATOM  20663 OE1  GLU C  39    124.625 54.289  -36.018 1.0   0.0             O   
ATOM  20664 OE2  GLU C  39    123.52  52.701  -34.975 1.0   0.0             O   
ATOM  20665 N    TRP C  40    128.111 49.974  -34.835 1.0   0.0             N   
ATOM  20666 CA   TRP C  40    128.123 48.561  -34.518 1.0   0.0             C   
ATOM  20667 C    TRP C  40    126.821 48.105  -33.874 1.0   0.0             C   
ATOM  20668 O    TRP C  40    126.252 48.772  -33.006 1.0   0.0             O   
ATOM  20669 CB   TRP C  40    129.297 48.185  -33.569 1.0   0.0             C   
ATOM  20670 CG   TRP C  40    130.651 48.142  -34.206 1.0   0.0             C   
ATOM  20671 CD1  TRP C  40    131.595 49.137  -34.21  1.0   0.0             C   
ATOM  20672 CD2  TRP C  40    131.26  46.995  -34.831 1.0   0.0             C   
ATOM  20673 CE2  TRP C  40    132.579 47.373  -35.184 1.0   0.0             C   
ATOM  20674 CE3  TRP C  40    130.825 45.692  -35.095 1.0   0.0             C   
ATOM  20675 NE1  TRP C  40    132.752 48.671  -34.797 1.0   0.0             N   
ATOM  20676 CZ2  TRP C  40    133.464 46.481  -35.773 1.0   0.0             C   
ATOM  20677 CZ3  TRP C  40    131.727 44.785  -35.66  1.0   0.0             C   
ATOM  20678 CH2  TRP C  40    133.025 45.17   -35.981 1.0   0.0             C   
ATOM  20679 N    TYR C  41    126.337 46.926  -34.302 1.0   0.0             N   
ATOM  20680 CA   TYR C  41    125.117 46.297  -33.844 1.0   0.0             C   
ATOM  20681 C    TYR C  41    125.36  44.909  -33.277 1.0   0.0             C   
ATOM  20682 O    TYR C  41    126.19  44.155  -33.781 1.0   0.0             O   
ATOM  20683 CB   TYR C  41    124.099 46.1    -35.001 1.0   0.0             C   
ATOM  20684 CG   TYR C  41    123.604 47.423  -35.493 1.0   0.0             C   
ATOM  20685 CD1  TYR C  41    122.837 48.212  -34.627 1.0   0.0             C   
ATOM  20686 CD2  TYR C  41    123.852 47.88   -36.8   1.0   0.0             C   
ATOM  20687 CE1  TYR C  41    122.384 49.47   -35.024 1.0   0.0             C   
ATOM  20688 CE2  TYR C  41    123.37  49.131  -37.213 1.0   0.0             C   
ATOM  20689 CZ   TYR C  41    122.65  49.93   -36.315 1.0   0.0             C   
ATOM  20690 OH   TYR C  41    122.217 51.222  -36.658 1.0   0.0             O   
ATOM  20691 N    LEU C  42    124.575 44.525  -32.253 1.0   0.0             N   
ATOM  20692 CA   LEU C  42    124.347 43.138  -31.888 1.0   0.0             C   
ATOM  20693 C    LEU C  42    122.925 42.765  -32.273 1.0   0.0             C   
ATOM  20694 O    LEU C  42    121.968 43.454  -31.921 1.0   0.0             O   
ATOM  20695 CB   LEU C  42    124.552 42.907  -30.366 1.0   0.0             C   
ATOM  20696 CG   LEU C  42    123.997 41.595  -29.754 1.0   0.0             C   
ATOM  20697 CD1  LEU C  42    124.594 40.335  -30.399 1.0   0.0             C   
ATOM  20698 CD2  LEU C  42    124.25  41.571  -28.238 1.0   0.0             C   
ATOM  20699 N    GLN C  43    122.733 41.668  -33.023 1.0   0.0             N   
ATOM  20700 CA   GLN C  43    121.424 41.135  -33.325 1.0   0.0             C   
ATOM  20701 C    GLN C  43    121.29  39.691  -32.865 1.0   0.0             C   
ATOM  20702 O    GLN C  43    122.179 38.859  -33.055 1.0   0.0             O   
ATOM  20703 CB   GLN C  43    121.108 41.248  -34.837 1.0   0.0             C   
ATOM  20704 CG   GLN C  43    119.721 40.687  -35.226 1.0   0.0             C   
ATOM  20705 CD   GLN C  43    119.354 41.024  -36.672 1.0   0.0             C   
ATOM  20706 NE2  GLN C  43    118.031 41.088  -36.943 1.0   0.0             N   
ATOM  20707 OE1  GLN C  43    120.202 41.214  -37.544 1.0   0.0             O   
ATOM  20708 N    LYS C  44    120.143 39.363  -32.242 1.0   0.0             N   
ATOM  20709 CA   LYS C  44    119.79  38.018  -31.835 1.0   0.0             C   
ATOM  20710 C    LYS C  44    118.673 37.502  -32.752 1.0   0.0             C   
ATOM  20711 O    LYS C  44    117.902 38.324  -33.257 1.0   0.0             O   
ATOM  20712 CB   LYS C  44    119.338 38.01   -30.354 1.0   0.0             C   
ATOM  20713 CG   LYS C  44    120.437 38.517  -29.402 1.0   0.0             C   
ATOM  20714 CD   LYS C  44    120.009 38.503  -27.924 1.0   0.0             C   
ATOM  20715 CE   LYS C  44    121.112 39.022  -26.989 1.0   0.0             C   
ATOM  20716 NZ   LYS C  44    120.655 39.003  -25.577 1.0   0.0             N   
ATOM  20717 N    PRO C  45    118.558 36.202  -33.056 1.0   0.0             N   
ATOM  20718 CA   PRO C  45    117.499 35.635  -33.899 1.0   0.0             C   
ATOM  20719 C    PRO C  45    116.073 36.126  -33.671 1.0   0.0             C   
ATOM  20720 O    PRO C  45    115.556 36.044  -32.553 1.0   0.0             O   
ATOM  20721 CB   PRO C  45    117.646 34.115  -33.721 1.0   0.0             C   
ATOM  20722 CG   PRO C  45    119.136 33.928  -33.421 1.0   0.0             C   
ATOM  20723 CD   PRO C  45    119.48  35.162  -32.583 1.0   0.0             C   
ATOM  20724 N    GLY C  46    115.406 36.615  -34.741 1.0   0.0             N   
ATOM  20725 CA   GLY C  46    114.016 37.066  -34.705 1.0   0.0             C   
ATOM  20726 C    GLY C  46    113.781 38.332  -33.912 1.0   0.0             C   
ATOM  20727 O    GLY C  46    112.682 38.564  -33.409 1.0   0.0             O   
ATOM  20728 N    GLN C  47    114.806 39.192  -33.789 1.0   0.0             N   
ATOM  20729 CA   GLN C  47    114.742 40.418  -33.02  1.0   0.0             C   
ATOM  20730 C    GLN C  47    115.424 41.506  -33.839 1.0   0.0             C   
ATOM  20731 O    GLN C  47    116.262 41.234  -34.699 1.0   0.0             O   
ATOM  20732 CB   GLN C  47    115.483 40.245  -31.661 1.0   0.0             C   
ATOM  20733 CG   GLN C  47    115.258 41.386  -30.638 1.0   0.0             C   
ATOM  20734 CD   GLN C  47    116.013 41.119  -29.331 1.0   0.0             C   
ATOM  20735 NE2  GLN C  47    117.306 41.516  -29.298 1.0   0.0             N   
ATOM  20736 OE1  GLN C  47    115.477 40.578  -28.36  1.0   0.0             O   
ATOM  20737 N    SER C  48    115.073 42.785  -33.607 1.0   0.0             N   
ATOM  20738 CA   SER C  48    115.795 43.934  -34.143 1.0   0.0             C   
ATOM  20739 C    SER C  48    117.268 44.033  -33.706 1.0   0.0             C   
ATOM  20740 O    SER C  48    117.594 43.689  -32.562 1.0   0.0             O   
ATOM  20741 CB   SER C  48    115.101 45.282  -33.791 1.0   0.0             C   
ATOM  20742 OG   SER C  48    114.887 45.433  -32.381 1.0   0.0             O   
ATOM  20743 N    PRO C  49    118.203 44.48   -34.555 1.0   0.0             N   
ATOM  20744 CA   PRO C  49    119.492 45.036  -34.138 1.0   0.0             C   
ATOM  20745 C    PRO C  49    119.484 45.963  -32.925 1.0   0.0             C   
ATOM  20746 O    PRO C  49    118.633 46.848  -32.819 1.0   0.0             O   
ATOM  20747 CB   PRO C  49    120.04  45.717  -35.404 1.0   0.0             C   
ATOM  20748 CG   PRO C  49    119.398 44.929  -36.547 1.0   0.0             C   
ATOM  20749 CD   PRO C  49    118.005 44.631  -35.999 1.0   0.0             C   
ATOM  20750 N    GLN C  50    120.449 45.776  -32.01  1.0   0.0             N   
ATOM  20751 CA   GLN C  50    120.633 46.579  -30.825 1.0   0.0             C   
ATOM  20752 C    GLN C  50    121.883 47.44   -31.031 1.0   0.0             C   
ATOM  20753 O    GLN C  50    122.969 46.868  -31.185 1.0   0.0             O   
ATOM  20754 CB   GLN C  50    120.847 45.69   -29.568 1.0   0.0             C   
ATOM  20755 CG   GLN C  50    119.703 44.674  -29.32  1.0   0.0             C   
ATOM  20756 CD   GLN C  50    119.924 43.847  -28.048 1.0   0.0             C   
ATOM  20757 NE2  GLN C  50    119.881 44.526  -26.878 1.0   0.0             N   
ATOM  20758 OE1  GLN C  50    120.111 42.627  -28.077 1.0   0.0             O   
ATOM  20759 N    PRO C  51    121.811 48.776  -31.085 1.0   0.0             N   
ATOM  20760 CA   PRO C  51    122.972 49.664  -31.029 1.0   0.0             C   
ATOM  20761 C    PRO C  51    123.993 49.348  -29.944 1.0   0.0             C   
ATOM  20762 O    PRO C  51    123.619 49.206  -28.779 1.0   0.0             O   
ATOM  20763 CB   PRO C  51    122.375 51.074  -30.866 1.0   0.0             C   
ATOM  20764 CG   PRO C  51    120.979 50.973  -31.491 1.0   0.0             C   
ATOM  20765 CD   PRO C  51    120.559 49.529  -31.203 1.0   0.0             C   
ATOM  20766 N    LEU C  52    125.282 49.27   -30.309 1.0   0.0             N   
ATOM  20767 CA   LEU C  52    126.371 49.089  -29.373 1.0   0.0             C   
ATOM  20768 C    LEU C  52    127.188 50.364  -29.309 1.0   0.0             C   
ATOM  20769 O    LEU C  52    127.186 51.095  -28.318 1.0   0.0             O   
ATOM  20770 CB   LEU C  52    127.297 47.916  -29.784 1.0   0.0             C   
ATOM  20771 CG   LEU C  52    126.601 46.545  -29.856 1.0   0.0             C   
ATOM  20772 CD1  LEU C  52    127.569 45.522  -30.457 1.0   0.0             C   
ATOM  20773 CD2  LEU C  52    126.097 46.081  -28.483 1.0   0.0             C   
ATOM  20774 N    ILE C  53    127.918 50.64   -30.4   1.0   0.0             N   
ATOM  20775 CA   ILE C  53    128.835 51.747  -30.545 1.0   0.0             C   
ATOM  20776 C    ILE C  53    128.417 52.502  -31.794 1.0   0.0             C   
ATOM  20777 O    ILE C  53    128.138 51.886  -32.821 1.0   0.0             O   
ATOM  20778 CB   ILE C  53    130.28  51.269  -30.717 1.0   0.0             C   
ATOM  20779 CG1  ILE C  53    130.727 50.269  -29.618 1.0   0.0             C   
ATOM  20780 CG2  ILE C  53    131.219 52.489  -30.793 1.0   0.0             C   
ATOM  20781 CD   ILE C  53    130.745 50.834  -28.194 1.0   0.0             C   
ATOM  20782 N    TYR C  54    128.377 53.843  -31.762 1.0   0.0             N   
ATOM  20783 CA   TYR C  54    128.208 54.663  -32.947 1.0   0.0             C   
ATOM  20784 C    TYR C  54    129.321 55.699  -33.01  1.0   0.0             C   
ATOM  20785 O    TYR C  54    130.074 55.89   -32.057 1.0   0.0             O   
ATOM  20786 CB   TYR C  54    126.79  55.294  -33.07  1.0   0.0             C   
ATOM  20787 CG   TYR C  54    126.332 56.027  -31.833 1.0   0.0             C   
ATOM  20788 CD1  TYR C  54    126.749 57.347  -31.595 1.0   0.0             C   
ATOM  20789 CD2  TYR C  54    125.387 55.45   -30.966 1.0   0.0             C   
ATOM  20790 CE1  TYR C  54    126.248 58.073  -30.505 1.0   0.0             C   
ATOM  20791 CE2  TYR C  54    124.868 56.181  -29.888 1.0   0.0             C   
ATOM  20792 CZ   TYR C  54    125.306 57.487  -29.65  1.0   0.0             C   
ATOM  20793 OH   TYR C  54    124.79  58.198  -28.547 1.0   0.0             O   
ATOM  20794 N    LEU C  55    129.521 56.345  -34.179 1.0   0.0             N   
ATOM  20795 CA   LEU C  55    130.6   57.301  -34.404 1.0   0.0             C   
ATOM  20796 C    LEU C  55    132.007 56.716  -34.219 1.0   0.0             C   
ATOM  20797 O    LEU C  55    132.966 57.393  -33.85  1.0   0.0             O   
ATOM  20798 CB   LEU C  55    130.396 58.622  -33.608 1.0   0.0             C   
ATOM  20799 CG   LEU C  55    129.187 59.47   -34.057 1.0   0.0             C   
ATOM  20800 CD1  LEU C  55    128.862 60.535  -32.996 1.0   0.0             C   
ATOM  20801 CD2  LEU C  55    129.434 60.138  -35.417 1.0   0.0             C   
ATOM  20802 N    GLY C  56    132.167 55.404  -34.493 1.0   0.0             N   
ATOM  20803 CA   GLY C  56    133.419 54.666  -34.37  1.0   0.0             C   
ATOM  20804 C    GLY C  56    133.821 54.287  -32.958 1.0   0.0             C   
ATOM  20805 O    GLY C  56    134.579 53.34   -32.761 1.0   0.0             O   
ATOM  20806 N    SER C  57    133.335 55.007  -31.926 1.0   0.0             N   
ATOM  20807 CA   SER C  57    133.837 54.834  -30.564 1.0   0.0             C   
ATOM  20808 C    SER C  57    132.951 55.447  -29.484 1.0   0.0             C   
ATOM  20809 O    SER C  57    133.305 55.439  -28.305 1.0   0.0             O   
ATOM  20810 CB   SER C  57    135.278 55.413  -30.37  1.0   0.0             C   
ATOM  20811 OG   SER C  57    135.354 56.818  -30.651 1.0   0.0             O   
ATOM  20812 N    THR C  58    131.748 55.956  -29.823 1.0   0.0             N   
ATOM  20813 CA   THR C  58    130.806 56.478  -28.831 1.0   0.0             C   
ATOM  20814 C    THR C  58    129.789 55.416  -28.462 1.0   0.0             C   
ATOM  20815 O    THR C  58    128.939 55.02   -29.259 1.0   0.0             O   
ATOM  20816 CB   THR C  58    130.064 57.733  -29.285 1.0   0.0             C   
ATOM  20817 CG2  THR C  58    129.069 58.221  -28.216 1.0   0.0             C   
ATOM  20818 OG1  THR C  58    130.989 58.796  -29.494 1.0   0.0             O   
ATOM  20819 N    ARG C  59    129.868 54.893  -27.224 1.0   0.0             N   
ATOM  20820 CA   ARG C  59    128.953 53.893  -26.709 1.0   0.0             C   
ATOM  20821 C    ARG C  59    127.502 54.37   -26.593 1.0   0.0             C   
ATOM  20822 O    ARG C  59    127.219 55.483  -26.141 1.0   0.0             O   
ATOM  20823 CB   ARG C  59    129.492 53.383  -25.351 1.0   0.0             C   
ATOM  20824 CG   ARG C  59    128.741 52.184  -24.741 1.0   0.0             C   
ATOM  20825 CD   ARG C  59    129.302 51.698  -23.393 1.0   0.0             C   
ATOM  20826 NE   ARG C  59    130.719 51.252  -23.6   1.0   0.0             N   
ATOM  20827 CZ   ARG C  59    131.805 51.891  -23.188 1.0   0.0             C   
ATOM  20828 NH1  ARG C  59    131.784 52.999  -22.486 1.0   0.0             N   
ATOM  20829 NH2  ARG C  59    132.975 51.397  -23.534 1.0   0.0             N   
ATOM  20830 N    ALA C  60    126.54  53.53   -27.021 1.0   0.0             N   
ATOM  20831 CA   ALA C  60    125.133 53.861  -27.046 1.0   0.0             C   
ATOM  20832 C    ALA C  60    124.442 53.772  -25.685 1.0   0.0             C   
ATOM  20833 O    ALA C  60    124.96  53.229  -24.706 1.0   0.0             O   
ATOM  20834 CB   ALA C  60    124.4   52.988  -28.086 1.0   0.0             C   
ATOM  20835 N    SER C  61    123.229 54.357  -25.591 1.0   0.0             N   
ATOM  20836 CA   SER C  61    122.431 54.415  -24.372 1.0   0.0             C   
ATOM  20837 C    SER C  61    122.046 53.053  -23.809 1.0   0.0             C   
ATOM  20838 O    SER C  61    121.376 52.249  -24.459 1.0   0.0             O   
ATOM  20839 CB   SER C  61    121.118 55.226  -24.562 1.0   0.0             C   
ATOM  20840 OG   SER C  61    121.387 56.562  -25.002 1.0   0.0             O   
ATOM  20841 N    GLY C  62    122.466 52.765  -22.558 1.0   0.0             N   
ATOM  20842 CA   GLY C  62    122.121 51.532  -21.849 1.0   0.0             C   
ATOM  20843 C    GLY C  62    122.938 50.327  -22.254 1.0   0.0             C   
ATOM  20844 O    GLY C  62    122.571 49.19   -21.961 1.0   0.0             O   
ATOM  20845 N    VAL C  63    124.085 50.54   -22.925 1.0   0.0             N   
ATOM  20846 CA   VAL C  63    124.988 49.481  -23.347 1.0   0.0             C   
ATOM  20847 C    VAL C  63    126.022 49.214  -22.245 1.0   0.0             C   
ATOM  20848 O    VAL C  63    126.614 50.177  -21.743 1.0   0.0             O   
ATOM  20849 CB   VAL C  63    125.674 49.827  -24.668 1.0   0.0             C   
ATOM  20850 CG1  VAL C  63    126.733 48.784  -25.073 1.0   0.0             C   
ATOM  20851 CG2  VAL C  63    124.6   49.918  -25.762 1.0   0.0             C   
ATOM  20852 N    PRO C  64    126.259 47.974  -21.79  1.0   0.0             N   
ATOM  20853 CA   PRO C  64    127.371 47.602  -20.912 1.0   0.0             C   
ATOM  20854 C    PRO C  64    128.748 48.186  -21.205 1.0   0.0             C   
ATOM  20855 O    PRO C  64    129.129 48.363  -22.362 1.0   0.0             O   
ATOM  20856 CB   PRO C  64    127.364 46.065  -20.93  1.0   0.0             C   
ATOM  20857 CG   PRO C  64    125.895 45.705  -21.167 1.0   0.0             C   
ATOM  20858 CD   PRO C  64    125.422 46.811  -22.109 1.0   0.0             C   
ATOM  20859 N    ASP C  65    129.531 48.45   -20.138 1.0   0.0             N   
ATOM  20860 CA   ASP C  65    130.863 49.029  -20.173 1.0   0.0             C   
ATOM  20861 C    ASP C  65    131.862 48.183  -20.977 1.0   0.0             C   
ATOM  20862 O    ASP C  65    132.797 48.692  -21.599 1.0   0.0             O   
ATOM  20863 CB   ASP C  65    131.324 49.222  -18.699 1.0   0.0             C   
ATOM  20864 CG   ASP C  65    132.572 50.082  -18.547 1.0   0.0             C   
ATOM  20865 OD1  ASP C  65    132.786 51.027  -19.347 1.0   0.0             O   
ATOM  20866 OD2  ASP C  65    133.29  49.895  -17.528 1.0   0.0             O   
ATOM  20867 N    ARG C  66    131.668 46.844  -20.984 1.0   0.0             N   
ATOM  20868 CA   ARG C  66    132.52  45.899  -21.682 1.0   0.0             C   
ATOM  20869 C    ARG C  66    132.671 46.109  -23.187 1.0   0.0             C   
ATOM  20870 O    ARG C  66    133.762 45.931  -23.732 1.0   0.0             O   
ATOM  20871 CB   ARG C  66    132.137 44.423  -21.379 1.0   0.0             C   
ATOM  20872 CG   ARG C  66    130.666 44.034  -21.632 1.0   0.0             C   
ATOM  20873 CD   ARG C  66    130.401 42.548  -21.363 1.0   0.0             C   
ATOM  20874 NE   ARG C  66    128.986 42.26   -21.741 1.0   0.0             N   
ATOM  20875 CZ   ARG C  66    127.969 42.22   -20.9   1.0   0.0             C   
ATOM  20876 NH1  ARG C  66    127.974 42.733  -19.694 1.0   0.0             N   
ATOM  20877 NH2  ARG C  66    126.89  41.624  -21.332 1.0   0.0             N   
ATOM  20878 N    PHE C  67    131.592 46.502  -23.891 1.0   0.0             N   
ATOM  20879 CA   PHE C  67    131.633 46.875  -25.295 1.0   0.0             C   
ATOM  20880 C    PHE C  67    132.438 48.144  -25.57  1.0   0.0             C   
ATOM  20881 O    PHE C  67    132.105 49.229  -25.094 1.0   0.0             O   
ATOM  20882 CB   PHE C  67    130.207 47.095  -25.864 1.0   0.0             C   
ATOM  20883 CG   PHE C  67    129.413 45.824  -25.769 1.0   0.0             C   
ATOM  20884 CD1  PHE C  67    129.632 44.798  -26.701 1.0   0.0             C   
ATOM  20885 CD2  PHE C  67    128.423 45.651  -24.784 1.0   0.0             C   
ATOM  20886 CE1  PHE C  67    128.893 43.612  -26.637 1.0   0.0             C   
ATOM  20887 CE2  PHE C  67    127.676 44.468  -24.723 1.0   0.0             C   
ATOM  20888 CZ   PHE C  67    127.913 43.447  -25.652 1.0   0.0             C   
ATOM  20889 N    SER C  68    133.523 48.042  -26.356 1.0   0.0             N   
ATOM  20890 CA   SER C  68    134.347 49.185  -26.727 1.0   0.0             C   
ATOM  20891 C    SER C  68    134.699 49.142  -28.201 1.0   0.0             C   
ATOM  20892 O    SER C  68    135.349 48.211  -28.672 1.0   0.0             O   
ATOM  20893 CB   SER C  68    135.685 49.247  -25.934 1.0   0.0             C   
ATOM  20894 OG   SER C  68    135.447 49.394  -24.53  1.0   0.0             O   
ATOM  20895 N    GLY C  69    134.289 50.161  -28.989 1.0   0.0             N   
ATOM  20896 CA   GLY C  69    134.705 50.296  -30.386 1.0   0.0             C   
ATOM  20897 C    GLY C  69    136.014 51.038  -30.528 1.0   0.0             C   
ATOM  20898 O    GLY C  69    136.399 51.84   -29.676 1.0   0.0             O   
ATOM  20899 N    SER C  70    136.741 50.792  -31.63  1.0   0.0             N   
ATOM  20900 CA   SER C  70    138.074 51.341  -31.835 1.0   0.0             C   
ATOM  20901 C    SER C  70    138.442 51.297  -33.308 1.0   0.0             C   
ATOM  20902 O    SER C  70    137.794 50.621  -34.108 1.0   0.0             O   
ATOM  20903 CB   SER C  70    139.17  50.595  -31.01  1.0   0.0             C   
ATOM  20904 OG   SER C  70    139.264 49.206  -31.348 1.0   0.0             O   
ATOM  20905 N    GLY C  71    139.507 52.029  -33.702 1.0   0.0             N   
ATOM  20906 CA   GLY C  71    139.973 52.114  -35.086 1.0   0.0             C   
ATOM  20907 C    GLY C  71    139.593 53.414  -35.751 1.0   0.0             C   
ATOM  20908 O    GLY C  71    138.831 54.22   -35.218 1.0   0.0             O   
ATOM  20909 N    SER C  72    140.153 53.671  -36.945 1.0   0.0             N   
ATOM  20910 CA   SER C  72    139.928 54.921  -37.653 1.0   0.0             C   
ATOM  20911 C    SER C  72    140.166 54.725  -39.141 1.0   0.0             C   
ATOM  20912 O    SER C  72    140.936 53.858  -39.561 1.0   0.0             O   
ATOM  20913 CB   SER C  72    140.87  56.052  -37.143 1.0   0.0             C   
ATOM  20914 OG   SER C  72    140.504 57.342  -37.646 1.0   0.0             O   
ATOM  20915 N    GLY C  73    139.51  55.541  -39.991 1.0   0.0             N   
ATOM  20916 CA   GLY C  73    139.687 55.529  -41.438 1.0   0.0             C   
ATOM  20917 C    GLY C  73    139.0   54.375  -42.121 1.0   0.0             C   
ATOM  20918 O    GLY C  73    137.79  54.397  -42.34  1.0   0.0             O   
ATOM  20919 N    THR C  74    139.77  53.343  -42.516 1.0   0.0             N   
ATOM  20920 CA   THR C  74    139.241 52.185  -43.233 1.0   0.0             C   
ATOM  20921 C    THR C  74    139.138 50.941  -42.374 1.0   0.0             C   
ATOM  20922 O    THR C  74    138.442 49.999  -42.753 1.0   0.0             O   
ATOM  20923 CB   THR C  74    140.091 51.789  -44.452 1.0   0.0             C   
ATOM  20924 CG2  THR C  74    139.97  52.901  -45.508 1.0   0.0             C   
ATOM  20925 OG1  THR C  74    141.478 51.641  -44.149 1.0   0.0             O   
ATOM  20926 N    ASP C  75    139.8   50.901  -41.199 1.0   0.0             N   
ATOM  20927 CA   ASP C  75    139.968 49.674  -40.438 1.0   0.0             C   
ATOM  20928 C    ASP C  75    139.497 49.888  -39.001 1.0   0.0             C   
ATOM  20929 O    ASP C  75    139.934 50.808  -38.306 1.0   0.0             O   
ATOM  20930 CB   ASP C  75    141.443 49.16   -40.413 1.0   0.0             C   
ATOM  20931 CG   ASP C  75    141.984 48.682  -41.759 1.0   0.0             C   
ATOM  20932 OD1  ASP C  75    142.706 47.644  -41.757 1.0   0.0             O   
ATOM  20933 OD2  ASP C  75    141.801 49.352  -42.809 1.0   0.0             O   
ATOM  20934 N    PHE C  76    138.58  49.025  -38.524 1.0   0.0             N   
ATOM  20935 CA   PHE C  76    137.882 49.186  -37.263 1.0   0.0             C   
ATOM  20936 C    PHE C  76    137.893 47.887  -36.485 1.0   0.0             C   
ATOM  20937 O    PHE C  76    138.02  46.8    -37.047 1.0   0.0             O   
ATOM  20938 CB   PHE C  76    136.406 49.631  -37.469 1.0   0.0             C   
ATOM  20939 CG   PHE C  76    136.388 50.977  -38.137 1.0   0.0             C   
ATOM  20940 CD1  PHE C  76    136.518 52.138  -37.36  1.0   0.0             C   
ATOM  20941 CD2  PHE C  76    136.259 51.099  -39.533 1.0   0.0             C   
ATOM  20942 CE1  PHE C  76    136.562 53.398  -37.965 1.0   0.0             C   
ATOM  20943 CE2  PHE C  76    136.312 52.358  -40.142 1.0   0.0             C   
ATOM  20944 CZ   PHE C  76    136.467 53.507  -39.358 1.0   0.0             C   
ATOM  20945 N    THR C  77    137.781 47.955  -35.147 1.0   0.0             N   
ATOM  20946 CA   THR C  77    137.689 46.764  -34.308 1.0   0.0             C   
ATOM  20947 C    THR C  77    136.75  47.001  -33.147 1.0   0.0             C   
ATOM  20948 O    THR C  77    136.916 47.942  -32.371 1.0   0.0             O   
ATOM  20949 CB   THR C  77    139.048 46.275  -33.793 1.0   0.0             C   
ATOM  20950 CG2  THR C  77    138.93  45.181  -32.715 1.0   0.0             C   
ATOM  20951 OG1  THR C  77    139.793 45.694  -34.862 1.0   0.0             O   
ATOM  20952 N    LEU C  78    135.74  46.131  -32.98  1.0   0.0             N   
ATOM  20953 CA   LEU C  78    134.916 46.066  -31.791 1.0   0.0             C   
ATOM  20954 C    LEU C  78    135.534 45.106  -30.789 1.0   0.0             C   
ATOM  20955 O    LEU C  78    135.87  43.966  -31.115 1.0   0.0             O   
ATOM  20956 CB   LEU C  78    133.483 45.589  -32.132 1.0   0.0             C   
ATOM  20957 CG   LEU C  78    132.508 45.416  -30.946 1.0   0.0             C   
ATOM  20958 CD1  LEU C  78    132.216 46.75   -30.244 1.0   0.0             C   
ATOM  20959 CD2  LEU C  78    131.198 44.777  -31.426 1.0   0.0             C   
ATOM  20960 N    LYS C  79    135.705 45.551  -29.536 1.0   0.0             N   
ATOM  20961 CA   LYS C  79    136.24  44.744  -28.466 1.0   0.0             C   
ATOM  20962 C    LYS C  79    135.196 44.543  -27.385 1.0   0.0             C   
ATOM  20963 O    LYS C  79    134.5   45.473  -26.975 1.0   0.0             O   
ATOM  20964 CB   LYS C  79    137.49  45.394  -27.82  1.0   0.0             C   
ATOM  20965 CG   LYS C  79    138.666 45.583  -28.79  1.0   0.0             C   
ATOM  20966 CD   LYS C  79    139.929 46.092  -28.069 1.0   0.0             C   
ATOM  20967 CE   LYS C  79    141.135 46.28   -29.002 1.0   0.0             C   
ATOM  20968 NZ   LYS C  79    142.319 46.74   -28.235 1.0   0.0             N   
ATOM  20969 N    ILE C  80    135.083 43.304  -26.882 1.0   0.0             N   
ATOM  20970 CA   ILE C  80    134.347 42.988  -25.676 1.0   0.0             C   
ATOM  20971 C    ILE C  80    135.396 42.51   -24.682 1.0   0.0             C   
ATOM  20972 O    ILE C  80    135.98  41.44   -24.848 1.0   0.0             O   
ATOM  20973 CB   ILE C  80    133.298 41.893  -25.875 1.0   0.0             C   
ATOM  20974 CG1  ILE C  80    132.432 42.152  -27.134 1.0   0.0             C   
ATOM  20975 CG2  ILE C  80    132.445 41.801  -24.591 1.0   0.0             C   
ATOM  20976 CD   ILE C  80    131.448 41.017  -27.438 1.0   0.0             C   
ATOM  20977 N    ILE C  81    135.714 43.312  -23.642 1.0   0.0             N   
ATOM  20978 CA   ILE C  81    136.791 42.994  -22.702 1.0   0.0             C   
ATOM  20979 C    ILE C  81    136.562 41.73   -21.876 1.0   0.0             C   
ATOM  20980 O    ILE C  81    137.478 40.936  -21.657 1.0   0.0             O   
ATOM  20981 CB   ILE C  81    137.176 44.195  -21.833 1.0   0.0             C   
ATOM  20982 CG1  ILE C  81    138.486 43.944  -21.048 1.0   0.0             C   
ATOM  20983 CG2  ILE C  81    136.019 44.6    -20.897 1.0   0.0             C   
ATOM  20984 CD   ILE C  81    139.123 45.235  -20.52  1.0   0.0             C   
ATOM  20985 N    ARG C  82    135.317 41.498  -21.417 1.0   0.0             N   
ATOM  20986 CA   ARG C  82    134.945 40.287  -20.717 1.0   0.0             C   
ATOM  20987 C    ARG C  82    133.611 39.779  -21.245 1.0   0.0             C   
ATOM  20988 O    ARG C  82    132.56  40.325  -20.917 1.0   0.0             O   
ATOM  20989 CB   ARG C  82    134.815 40.561  -19.193 1.0   0.0             C   
ATOM  20990 CG   ARG C  82    136.154 40.915  -18.509 1.0   0.0             C   
ATOM  20991 CD   ARG C  82    136.033 41.308  -17.029 1.0   0.0             C   
ATOM  20992 NE   ARG C  82    135.381 42.659  -16.961 1.0   0.0             N   
ATOM  20993 CZ   ARG C  82    136.02  43.817  -17.076 1.0   0.0             C   
ATOM  20994 NH1  ARG C  82    135.331 44.939  -17.009 1.0   0.0             N   
ATOM  20995 NH2  ARG C  82    137.319 43.905  -17.254 1.0   0.0             N   
ATOM  20996 N    VAL C  83    133.603 38.719  -22.076 1.0   0.0             N   
ATOM  20997 CA   VAL C  83    132.38  38.131  -22.614 1.0   0.0             C   
ATOM  20998 C    VAL C  83    131.458 37.535  -21.552 1.0   0.0             C   
ATOM  20999 O    VAL C  83    131.898 36.799  -20.665 1.0   0.0             O   
ATOM  21000 CB   VAL C  83    132.699 37.1    -23.697 1.0   0.0             C   
ATOM  21001 CG1  VAL C  83    131.469 36.28   -24.139 1.0   0.0             C   
ATOM  21002 CG2  VAL C  83    133.278 37.844  -24.911 1.0   0.0             C   
ATOM  21003 N    GLU C  84    130.149 37.828  -21.622 1.0   0.0             N   
ATOM  21004 CA   GLU C  84    129.136 37.203  -20.798 1.0   0.0             C   
ATOM  21005 C    GLU C  84    128.203 36.345  -21.65  1.0   0.0             C   
ATOM  21006 O    GLU C  84    128.152 36.449  -22.874 1.0   0.0             O   
ATOM  21007 CB   GLU C  84    128.331 38.245  -19.973 1.0   0.0             C   
ATOM  21008 CG   GLU C  84    129.218 39.009  -18.951 1.0   0.0             C   
ATOM  21009 CD   GLU C  84    128.46  39.783  -17.87  1.0   0.0             C   
ATOM  21010 OE1  GLU C  84    127.209 39.693  -17.769 1.0   0.0             O   
ATOM  21011 OE2  GLU C  84    129.139 40.492  -17.076 1.0   0.0             O   
ATOM  21012 N    ALA C  85    127.423 35.443  -21.013 1.0   0.0             N   
ATOM  21013 CA   ALA C  85    126.534 34.504  -21.684 1.0   0.0             C   
ATOM  21014 C    ALA C  85    125.478 35.164  -22.573 1.0   0.0             C   
ATOM  21015 O    ALA C  85    125.102 34.656  -23.63  1.0   0.0             O   
ATOM  21016 CB   ALA C  85    125.849 33.613  -20.629 1.0   0.0             C   
ATOM  21017 N    GLU C  86    125.0   36.353  -22.159 1.0   0.0             N   
ATOM  21018 CA   GLU C  86    124.022 37.15   -22.874 1.0   0.0             C   
ATOM  21019 C    GLU C  86    124.57  37.825  -24.138 1.0   0.0             C   
ATOM  21020 O    GLU C  86    123.801 38.335  -24.956 1.0   0.0             O   
ATOM  21021 CB   GLU C  86    123.428 38.22   -21.912 1.0   0.0             C   
ATOM  21022 CG   GLU C  86    124.414 39.332  -21.458 1.0   0.0             C   
ATOM  21023 CD   GLU C  86    123.819 40.33   -20.459 1.0   0.0             C   
ATOM  21024 OE1  GLU C  86    124.54  41.3    -20.094 1.0   0.0             O   
ATOM  21025 OE2  GLU C  86    122.646 40.175  -20.027 1.0   0.0             O   
ATOM  21026 N    ASP C  87    125.904 37.837  -24.344 1.0   0.0             N   
ATOM  21027 CA   ASP C  87    126.542 38.512  -25.462 1.0   0.0             C   
ATOM  21028 C    ASP C  87    126.524 37.709  -26.766 1.0   0.0             C   
ATOM  21029 O    ASP C  87    126.79  38.251  -27.839 1.0   0.0             O   
ATOM  21030 CB   ASP C  87    128.011 38.858  -25.111 1.0   0.0             C   
ATOM  21031 CG   ASP C  87    128.091 39.847  -23.959 1.0   0.0             C   
ATOM  21032 OD1  ASP C  87    127.143 40.646  -23.738 1.0   0.0             O   
ATOM  21033 OD2  ASP C  87    129.173 39.915  -23.317 1.0   0.0             O   
ATOM  21034 N    ALA C  88    126.199 36.399  -26.72  1.0   0.0             N   
ATOM  21035 CA   ALA C  88    126.057 35.57   -27.902 1.0   0.0             C   
ATOM  21036 C    ALA C  88    124.996 36.045  -28.904 1.0   0.0             C   
ATOM  21037 O    ALA C  88    123.944 36.581  -28.545 1.0   0.0             O   
ATOM  21038 CB   ALA C  88    125.766 34.114  -27.494 1.0   0.0             C   
ATOM  21039 N    GLY C  89    125.268 35.857  -30.211 1.0   0.0             N   
ATOM  21040 CA   GLY C  89    124.456 36.412  -31.286 1.0   0.0             C   
ATOM  21041 C    GLY C  89    125.321 36.898  -32.42  1.0   0.0             C   
ATOM  21042 O    GLY C  89    126.508 36.584  -32.498 1.0   0.0             O   
ATOM  21043 N    THR C  90    124.742 37.676  -33.35  1.0   0.0             N   
ATOM  21044 CA   THR C  90    125.425 38.098  -34.57  1.0   0.0             C   
ATOM  21045 C    THR C  90    125.747 39.574  -34.503 1.0   0.0             C   
ATOM  21046 O    THR C  90    124.874 40.424  -34.33  1.0   0.0             O   
ATOM  21047 CB   THR C  90    124.631 37.844  -35.852 1.0   0.0             C   
ATOM  21048 CG2  THR C  90    125.445 38.233  -37.099 1.0   0.0             C   
ATOM  21049 OG1  THR C  90    124.34  36.458  -35.986 1.0   0.0             O   
ATOM  21050 N    TYR C  91    127.034 39.915  -34.643 1.0   0.0             N   
ATOM  21051 CA   TYR C  91    127.532 41.273  -34.615 1.0   0.0             C   
ATOM  21052 C    TYR C  91    127.69  41.829  -36.018 1.0   0.0             C   
ATOM  21053 O    TYR C  91    128.291 41.19   -36.88  1.0   0.0             O   
ATOM  21054 CB   TYR C  91    128.898 41.359  -33.884 1.0   0.0             C   
ATOM  21055 CG   TYR C  91    128.702 41.141  -32.408 1.0   0.0             C   
ATOM  21056 CD1  TYR C  91    128.657 42.248  -31.546 1.0   0.0             C   
ATOM  21057 CD2  TYR C  91    128.576 39.849  -31.861 1.0   0.0             C   
ATOM  21058 CE1  TYR C  91    128.456 42.077  -30.172 1.0   0.0             C   
ATOM  21059 CE2  TYR C  91    128.332 39.682  -30.491 1.0   0.0             C   
ATOM  21060 CZ   TYR C  91    128.266 40.796  -29.648 1.0   0.0             C   
ATOM  21061 OH   TYR C  91    127.962 40.627  -28.287 1.0   0.0             O   
ATOM  21062 N    TYR C  92    127.162 43.036  -36.284 1.0   0.0             N   
ATOM  21063 CA   TYR C  92    127.273 43.696  -37.574 1.0   0.0             C   
ATOM  21064 C    TYR C  92    127.948 45.055  -37.453 1.0   0.0             C   
ATOM  21065 O    TYR C  92    127.611 45.853  -36.579 1.0   0.0             O   
ATOM  21066 CB   TYR C  92    125.901 43.953  -38.254 1.0   0.0             C   
ATOM  21067 CG   TYR C  92    125.21  42.683  -38.662 1.0   0.0             C   
ATOM  21068 CD1  TYR C  92    125.453 42.13   -39.931 1.0   0.0             C   
ATOM  21069 CD2  TYR C  92    124.22  42.108  -37.847 1.0   0.0             C   
ATOM  21070 CE1  TYR C  92    124.705 41.035  -40.387 1.0   0.0             C   
ATOM  21071 CE2  TYR C  92    123.465 41.019  -38.306 1.0   0.0             C   
ATOM  21072 CZ   TYR C  92    123.695 40.495  -39.584 1.0   0.0             C   
ATOM  21073 OH   TYR C  92    122.896 39.445  -40.082 1.0   0.0             O   
ATOM  21074 N    CYS C  93    128.896 45.369  -38.359 1.0   0.0             N   
ATOM  21075 CA   CYS C  93    129.328 46.738  -38.605 1.0   0.0             C   
ATOM  21076 C    CYS C  93    128.532 47.375  -39.744 1.0   0.0             C   
ATOM  21077 O    CYS C  93    128.115 46.703  -40.689 1.0   0.0             O   
ATOM  21078 CB   CYS C  93    130.845 46.841  -38.915 1.0   0.0             C   
ATOM  21079 SG   CYS C  93    131.362 46.017  -40.455 1.0   0.0             S   
ATOM  21080 N    MET C  94    128.294 48.694  -39.672 1.0   0.0             N   
ATOM  21081 CA   MET C  94    127.521 49.426  -40.651 1.0   0.0             C   
ATOM  21082 C    MET C  94    128.094 50.825  -40.828 1.0   0.0             C   
ATOM  21083 O    MET C  94    128.384 51.519  -39.852 1.0   0.0             O   
ATOM  21084 CB   MET C  94    126.029 49.466  -40.216 1.0   0.0             C   
ATOM  21085 CG   MET C  94    125.048 50.288  -41.087 1.0   0.0             C   
ATOM  21086 SD   MET C  94    124.985 52.093  -40.829 1.0   0.0             S   
ATOM  21087 CE   MET C  94    124.576 52.138  -39.069 1.0   0.0             C   
ATOM  21088 N    GLN C  95    128.296 51.278  -42.086 1.0   0.0             N   
ATOM  21089 CA   GLN C  95    128.742 52.637  -42.36  1.0   0.0             C   
ATOM  21090 C    GLN C  95    127.575 53.581  -42.606 1.0   0.0             C   
ATOM  21091 O    GLN C  95    126.611 53.253  -43.304 1.0   0.0             O   
ATOM  21092 CB   GLN C  95    129.767 52.737  -43.524 1.0   0.0             C   
ATOM  21093 CG   GLN C  95    129.295 52.286  -44.933 1.0   0.0             C   
ATOM  21094 CD   GLN C  95    128.426 53.322  -45.665 1.0   0.0             C   
ATOM  21095 NE2  GLN C  95    127.522 52.835  -46.542 1.0   0.0             N   
ATOM  21096 OE1  GLN C  95    128.542 54.538  -45.479 1.0   0.0             O   
ATOM  21097 N    ASN C  96    127.641 54.795  -42.022 1.0   0.0             N   
ATOM  21098 CA   ASN C  96    126.592 55.791  -42.154 1.0   0.0             C   
ATOM  21099 C    ASN C  96    127.092 57.027  -42.9   1.0   0.0             C   
ATOM  21100 O    ASN C  96    126.445 58.075  -42.901 1.0   0.0             O   
ATOM  21101 CB   ASN C  96    125.964 56.126  -40.764 1.0   0.0             C   
ATOM  21102 CG   ASN C  96    126.927 56.792  -39.779 1.0   0.0             C   
ATOM  21103 ND2  ASN C  96    127.028 58.139  -39.86  1.0   0.0             N   
ATOM  21104 OD1  ASN C  96    127.535 56.154  -38.917 1.0   0.0             O   
ATOM  21105 N    LYS C  97    128.257 56.924  -43.571 1.0   0.0             N   
ATOM  21106 CA   LYS C  97    128.853 57.977  -44.376 1.0   0.0             C   
ATOM  21107 C    LYS C  97    127.985 58.434  -45.545 1.0   0.0             C   
ATOM  21108 O    LYS C  97    127.84  59.63   -45.812 1.0   0.0             O   
ATOM  21109 CB   LYS C  97    130.248 57.522  -44.88  1.0   0.0             C   
ATOM  21110 CG   LYS C  97    130.981 58.512  -45.803 1.0   0.0             C   
ATOM  21111 CD   LYS C  97    132.367 57.981  -46.219 1.0   0.0             C   
ATOM  21112 CE   LYS C  97    133.138 58.867  -47.212 1.0   0.0             C   
ATOM  21113 NZ   LYS C  97    133.602 60.115  -46.555 1.0   0.0             N   
ATOM  21114 N    GLN C  98    127.357 57.479  -46.25  1.0   0.0             N   
ATOM  21115 CA   GLN C  98    126.472 57.768  -47.356 1.0   0.0             C   
ATOM  21116 C    GLN C  98    125.408 56.691  -47.475 1.0   0.0             C   
ATOM  21117 O    GLN C  98    125.593 55.545  -47.067 1.0   0.0             O   
ATOM  21118 CB   GLN C  98    127.233 57.872  -48.71  1.0   0.0             C   
ATOM  21119 CG   GLN C  98    128.059 56.611  -49.067 1.0   0.0             C   
ATOM  21120 CD   GLN C  98    128.803 56.775  -50.396 1.0   0.0             C   
ATOM  21121 NE2  GLN C  98    128.425 55.956  -51.406 1.0   0.0             N   
ATOM  21122 OE1  GLN C  98    129.704 57.607  -50.547 1.0   0.0             O   
ATOM  21123 N    THR C  99    124.243 57.049  -48.047 1.0   0.0             N   
ATOM  21124 CA   THR C  99    123.234 56.096  -48.502 1.0   0.0             C   
ATOM  21125 C    THR C  99    123.613 55.401  -49.811 1.0   0.0             C   
ATOM  21126 O    THR C  99    124.327 56.004  -50.619 1.0   0.0             O   
ATOM  21127 CB   THR C  99    121.851 56.716  -48.688 1.0   0.0             C   
ATOM  21128 CG2  THR C  99    121.265 56.977  -47.293 1.0   0.0             C   
ATOM  21129 OG1  THR C  99    121.914 57.979  -49.349 1.0   0.0             O   
ATOM  21130 N    PRO C 100    123.147 54.19   -50.129 1.0   0.0             N   
ATOM  21131 CA   PRO C 100    122.683 53.12   -49.239 1.0   0.0             C   
ATOM  21132 C    PRO C 100    123.497 52.873  -47.98  1.0   0.0             C   
ATOM  21133 O    PRO C 100    124.724 52.815  -48.056 1.0   0.0             O   
ATOM  21134 CB   PRO C 100    122.662 51.863  -50.133 1.0   0.0             C   
ATOM  21135 CG   PRO C 100    122.488 52.409  -51.553 1.0   0.0             C   
ATOM  21136 CD   PRO C 100    123.272 53.719  -51.511 1.0   0.0             C   
ATOM  21137 N    LEU C 101    122.844 52.683  -46.815 1.0   0.0             N   
ATOM  21138 CA   LEU C 101    123.521 52.175  -45.634 1.0   0.0             C   
ATOM  21139 C    LEU C 101    123.97  50.726  -45.833 1.0   0.0             C   
ATOM  21140 O    LEU C 101    123.163 49.839  -46.117 1.0   0.0             O   
ATOM  21141 CB   LEU C 101    122.638 52.247  -44.361 1.0   0.0             C   
ATOM  21142 CG   LEU C 101    122.09  53.648  -44.015 1.0   0.0             C   
ATOM  21143 CD1  LEU C 101    121.18  53.569  -42.78  1.0   0.0             C   
ATOM  21144 CD2  LEU C 101    123.213 54.667  -43.779 1.0   0.0             C   
ATOM  21145 N    THR C 102    125.28  50.448  -45.71  1.0   0.0             N   
ATOM  21146 CA   THR C 102    125.823 49.125  -46.007 1.0   0.0             C   
ATOM  21147 C    THR C 102    126.353 48.467  -44.759 1.0   0.0             C   
ATOM  21148 O    THR C 102    127.0   49.084  -43.911 1.0   0.0             O   
ATOM  21149 CB   THR C 102    126.881 49.046  -47.114 1.0   0.0             C   
ATOM  21150 CG2  THR C 102    126.204 49.321  -48.466 1.0   0.0             C   
ATOM  21151 OG1  THR C 102    127.909 50.014  -46.968 1.0   0.0             O   
ATOM  21152 N    PHE C 103    126.039 47.165  -44.625 1.0   0.0             N   
ATOM  21153 CA   PHE C 103    126.315 46.352  -43.463 1.0   0.0             C   
ATOM  21154 C    PHE C 103    127.307 45.266  -43.867 1.0   0.0             C   
ATOM  21155 O    PHE C 103    127.302 44.796  -45.009 1.0   0.0             O   
ATOM  21156 CB   PHE C 103    125.042 45.641  -42.906 1.0   0.0             C   
ATOM  21157 CG   PHE C 103    123.967 46.597  -42.435 1.0   0.0             C   
ATOM  21158 CD1  PHE C 103    123.694 46.728  -41.061 1.0   0.0             C   
ATOM  21159 CD2  PHE C 103    123.135 47.272  -43.35  1.0   0.0             C   
ATOM  21160 CE1  PHE C 103    122.643 47.538  -40.611 1.0   0.0             C   
ATOM  21161 CE2  PHE C 103    122.096 48.1    -42.904 1.0   0.0             C   
ATOM  21162 CZ   PHE C 103    121.853 48.234  -41.533 1.0   0.0             C   
ATOM  21163 N    GLY C 104    128.206 44.844  -42.948 1.0   0.0             N   
ATOM  21164 CA   GLY C 104    129.047 43.656  -43.129 1.0   0.0             C   
ATOM  21165 C    GLY C 104    128.3   42.335  -43.267 1.0   0.0             C   
ATOM  21166 O    GLY C 104    127.071 42.267  -43.265 1.0   0.0             O   
ATOM  21167 N    GLN C 105    129.04  41.208  -43.365 1.0   0.0             N   
ATOM  21168 CA   GLN C 105    128.442 39.888  -43.536 1.0   0.0             C   
ATOM  21169 C    GLN C 105    127.811 39.366  -42.246 1.0   0.0             C   
ATOM  21170 O    GLN C 105    126.968 38.466  -42.261 1.0   0.0             O   
ATOM  21171 CB   GLN C 105    129.494 38.832  -43.989 1.0   0.0             C   
ATOM  21172 CG   GLN C 105    130.312 39.206  -45.252 1.0   0.0             C   
ATOM  21173 CD   GLN C 105    131.675 39.801  -44.884 1.0   0.0             C   
ATOM  21174 NE2  GLN C 105    132.757 39.324  -45.542 1.0   0.0             N   
ATOM  21175 OE1  GLN C 105    131.784 40.667  -44.013 1.0   0.0             O   
ATOM  21176 N    GLY C 106    128.217 39.941  -41.094 1.0   0.0             N   
ATOM  21177 CA   GLY C 106    127.817 39.506  -39.765 1.0   0.0             C   
ATOM  21178 C    GLY C 106    128.777 38.502  -39.174 1.0   0.0             C   
ATOM  21179 O    GLY C 106    129.219 37.557  -39.826 1.0   0.0             O   
ATOM  21180 N    THR C 107    129.109 38.683  -37.885 1.0   0.0             N   
ATOM  21181 CA   THR C 107    130.056 37.844  -37.161 1.0   0.0             C   
ATOM  21182 C    THR C 107    129.327 37.175  -36.025 1.0   0.0             C   
ATOM  21183 O    THR C 107    128.845 37.844  -35.113 1.0   0.0             O   
ATOM  21184 CB   THR C 107    131.234 38.618  -36.567 1.0   0.0             C   
ATOM  21185 CG2  THR C 107    132.122 37.73   -35.684 1.0   0.0             C   
ATOM  21186 OG1  THR C 107    132.07  39.134  -37.59  1.0   0.0             O   
ATOM  21187 N    ARG C 108    129.201 35.832  -36.032 1.0   0.0             N   
ATOM  21188 CA   ARG C 108    128.504 35.132  -34.965 1.0   0.0             C   
ATOM  21189 C    ARG C 108    129.408 34.82   -33.78  1.0   0.0             C   
ATOM  21190 O    ARG C 108    130.391 34.086  -33.888 1.0   0.0             O   
ATOM  21191 CB   ARG C 108    127.802 33.837  -35.458 1.0   0.0             C   
ATOM  21192 CG   ARG C 108    127.026 33.081  -34.351 1.0   0.0             C   
ATOM  21193 CD   ARG C 108    126.096 31.971  -34.872 1.0   0.0             C   
ATOM  21194 NE   ARG C 108    125.325 31.431  -33.699 1.0   0.0             N   
ATOM  21195 CZ   ARG C 108    125.71  30.433  -32.919 1.0   0.0             C   
ATOM  21196 NH1  ARG C 108    126.812 29.739  -33.125 1.0   0.0             N   
ATOM  21197 NH2  ARG C 108    124.973 30.087  -31.889 1.0   0.0             N   
ATOM  21198 N    LEU C 109    129.07  35.366  -32.603 1.0   0.0             N   
ATOM  21199 CA   LEU C 109    129.713 35.046  -31.349 1.0   0.0             C   
ATOM  21200 C    LEU C 109    128.924 33.976  -30.614 1.0   0.0             C   
ATOM  21201 O    LEU C 109    127.704 34.074  -30.446 1.0   0.0             O   
ATOM  21202 CB   LEU C 109    129.825 36.308  -30.457 1.0   0.0             C   
ATOM  21203 CG   LEU C 109    130.412 36.113  -29.039 1.0   0.0             C   
ATOM  21204 CD1  LEU C 109    131.838 35.551  -29.079 1.0   0.0             C   
ATOM  21205 CD2  LEU C 109    130.401 37.437  -28.262 1.0   0.0             C   
ATOM  21206 N    GLU C 110    129.613 32.924  -30.146 1.0   0.0             N   
ATOM  21207 CA   GLU C 110    129.026 31.898  -29.317 1.0   0.0             C   
ATOM  21208 C    GLU C 110    129.934 31.626  -28.125 1.0   0.0             C   
ATOM  21209 O    GLU C 110    131.093 32.048  -28.064 1.0   0.0             O   
ATOM  21210 CB   GLU C 110    128.731 30.604  -30.117 1.0   0.0             C   
ATOM  21211 CG   GLU C 110    129.971 29.832  -30.637 1.0   0.0             C   
ATOM  21212 CD   GLU C 110    129.959 28.361  -30.224 1.0   0.0             C   
ATOM  21213 OE1  GLU C 110    129.024 27.622  -30.636 1.0   0.0             O   
ATOM  21214 OE2  GLU C 110    130.889 27.934  -29.491 1.0   0.0             O   
ATOM  21215 N    ILE C 111    129.39  30.96   -27.095 1.0   0.0             N   
ATOM  21216 CA   ILE C 111    130.031 30.84   -25.803 1.0   0.0             C   
ATOM  21217 C    ILE C 111    130.751 29.504  -25.704 1.0   0.0             C   
ATOM  21218 O    ILE C 111    130.137 28.434  -25.704 1.0   0.0             O   
ATOM  21219 CB   ILE C 111    129.04  30.991  -24.648 1.0   0.0             C   
ATOM  21220 CG1  ILE C 111    128.156 32.258  -24.776 1.0   0.0             C   
ATOM  21221 CG2  ILE C 111    129.813 30.98   -23.314 1.0   0.0             C   
ATOM  21222 CD   ILE C 111    128.927 33.579  -24.881 1.0   0.0             C   
ATOM  21223 N    LYS C 112    132.097 29.537  -25.636 1.0   0.0             N   
ATOM  21224 CA   LYS C 112    132.921 28.361  -25.433 1.0   0.0             C   
ATOM  21225 C    LYS C 112    132.728 27.705  -24.067 1.0   0.0             C   
ATOM  21226 O    LYS C 112    132.617 28.369  -23.034 1.0   0.0             O   
ATOM  21227 CB   LYS C 112    134.42  28.686  -25.656 1.0   0.0             C   
ATOM  21228 CG   LYS C 112    135.412 27.514  -25.542 1.0   0.0             C   
ATOM  21229 CD   LYS C 112    135.225 26.448  -26.637 1.0   0.0             C   
ATOM  21230 CE   LYS C 112    136.302 25.353  -26.597 1.0   0.0             C   
ATOM  21231 NZ   LYS C 112    136.136 24.407  -27.726 1.0   0.0             N   
ATOM  21232 N    ARG C 113    132.712 26.364  -24.037 1.0   0.0             N   
ATOM  21233 CA   ARG C 113    132.625 25.6    -22.817 1.0   0.0             C   
ATOM  21234 C    ARG C 113    133.173 24.202  -23.063 1.0   0.0             C   
ATOM  21235 O    ARG C 113    133.527 23.837  -24.185 1.0   0.0             O   
ATOM  21236 CB   ARG C 113    131.174 25.522  -22.265 1.0   0.0             C   
ATOM  21237 CG   ARG C 113    130.132 24.998  -23.277 1.0   0.0             C   
ATOM  21238 CD   ARG C 113    128.862 24.435  -22.628 1.0   0.0             C   
ATOM  21239 NE   ARG C 113    129.262 23.14   -21.989 1.0   0.0             N   
ATOM  21240 CZ   ARG C 113    128.919 22.722  -20.781 1.0   0.0             C   
ATOM  21241 NH1  ARG C 113    129.495 21.63   -20.321 1.0   0.0             N   
ATOM  21242 NH2  ARG C 113    128.038 23.324  -20.019 1.0   0.0             N   
ATOM  21243 N    THR C 114    133.279 23.378  -22.002 1.0   0.0             N   
ATOM  21244 CA   THR C 114    133.552 21.945  -22.104 1.0   0.0             C   
ATOM  21245 C    THR C 114    132.512 21.168  -22.904 1.0   0.0             C   
ATOM  21246 O    THR C 114    131.323 21.497  -22.928 1.0   0.0             O   
ATOM  21247 CB   THR C 114    133.728 21.245  -20.752 1.0   0.0             C   
ATOM  21248 CG2  THR C 114    135.008 21.774  -20.088 1.0   0.0             C   
ATOM  21249 OG1  THR C 114    132.652 21.534  -19.864 1.0   0.0             O   
ATOM  21250 N    VAL C 115    132.948 20.098  -23.599 1.0   0.0             N   
ATOM  21251 CA   VAL C 115    132.079 19.21   -24.361 1.0   0.0             C   
ATOM  21252 C    VAL C 115    130.995 18.567  -23.494 1.0   0.0             C   
ATOM  21253 O    VAL C 115    131.249 18.082  -22.389 1.0   0.0             O   
ATOM  21254 CB   VAL C 115    132.893 18.136  -25.091 1.0   0.0             C   
ATOM  21255 CG1  VAL C 115    131.99  17.159  -25.873 1.0   0.0             C   
ATOM  21256 CG2  VAL C 115    133.878 18.822  -26.062 1.0   0.0             C   
ATOM  21257 N    ALA C 116    129.744 18.569  -23.987 1.0   0.0             N   
ATOM  21258 CA   ALA C 116    128.606 18.016  -23.295 1.0   0.0             C   
ATOM  21259 C    ALA C 116    127.822 17.144  -24.261 1.0   0.0             C   
ATOM  21260 O    ALA C 116    127.511 17.557  -25.377 1.0   0.0             O   
ATOM  21261 CB   ALA C 116    127.712 19.145  -22.745 1.0   0.0             C   
ATOM  21262 N    ALA C 117    127.503 15.898  -23.867 1.0   0.0             N   
ATOM  21263 CA   ALA C 117    126.796 14.965  -24.716 1.0   0.0             C   
ATOM  21264 C    ALA C 117    125.27  15.099  -24.584 1.0   0.0             C   
ATOM  21265 O    ALA C 117    124.778 15.313  -23.469 1.0   0.0             O   
ATOM  21266 CB   ALA C 117    127.221 13.534  -24.345 1.0   0.0             C   
ATOM  21267 N    PRO C 118    124.481 15.005  -25.66  1.0   0.0             N   
ATOM  21268 CA   PRO C 118    123.023 15.093  -25.607 1.0   0.0             C   
ATOM  21269 C    PRO C 118    122.336 14.084  -24.699 1.0   0.0             C   
ATOM  21270 O    PRO C 118    122.687 12.902  -24.681 1.0   0.0             O   
ATOM  21271 CB   PRO C 118    122.575 14.924  -27.073 1.0   0.0             C   
ATOM  21272 CG   PRO C 118    123.698 14.112  -27.724 1.0   0.0             C   
ATOM  21273 CD   PRO C 118    124.947 14.594  -26.987 1.0   0.0             C   
ATOM  21274 N    SER C 119    121.303 14.541  -23.972 1.0   0.0             N   
ATOM  21275 CA   SER C 119    120.284 13.684  -23.384 1.0   0.0             C   
ATOM  21276 C    SER C 119    119.077 13.643  -24.315 1.0   0.0             C   
ATOM  21277 O    SER C 119    118.629 14.67   -24.823 1.0   0.0             O   
ATOM  21278 CB   SER C 119    119.876 14.116  -21.945 1.0   0.0             C   
ATOM  21279 OG   SER C 119    119.445 15.479  -21.864 1.0   0.0             O   
ATOM  21280 N    VAL C 120    118.563 12.434  -24.631 1.0   0.0             N   
ATOM  21281 CA   VAL C 120    117.716 12.236  -25.804 1.0   0.0             C   
ATOM  21282 C    VAL C 120    116.339 11.756  -25.388 1.0   0.0             C   
ATOM  21283 O    VAL C 120    116.202 10.841  -24.572 1.0   0.0             O   
ATOM  21284 CB   VAL C 120    118.337 11.251  -26.799 1.0   0.0             C   
ATOM  21285 CG1  VAL C 120    117.463 11.119  -28.062 1.0   0.0             C   
ATOM  21286 CG2  VAL C 120    119.743 11.747  -27.194 1.0   0.0             C   
ATOM  21287 N    PHE C 121    115.284 12.381  -25.937 1.0   0.0             N   
ATOM  21288 CA   PHE C 121    113.899 12.18   -25.56  1.0   0.0             C   
ATOM  21289 C    PHE C 121    113.046 11.92   -26.8   1.0   0.0             C   
ATOM  21290 O    PHE C 121    113.075 12.708  -27.744 1.0   0.0             O   
ATOM  21291 CB   PHE C 121    113.363 13.444  -24.828 1.0   0.0             C   
ATOM  21292 CG   PHE C 121    114.14  13.667  -23.556 1.0   0.0             C   
ATOM  21293 CD1  PHE C 121    114.014 12.755  -22.494 1.0   0.0             C   
ATOM  21294 CD2  PHE C 121    115.01  14.762  -23.41  1.0   0.0             C   
ATOM  21295 CE1  PHE C 121    114.772 12.905  -21.327 1.0   0.0             C   
ATOM  21296 CE2  PHE C 121    115.765 14.92   -22.24  1.0   0.0             C   
ATOM  21297 CZ   PHE C 121    115.648 13.991  -21.2   1.0   0.0             C   
ATOM  21298 N    ILE C 122    112.269 10.812  -26.846 1.0   0.0             N   
ATOM  21299 CA   ILE C 122    111.461 10.458  -28.018 1.0   0.0             C   
ATOM  21300 C    ILE C 122    109.967 10.409  -27.697 1.0   0.0             C   
ATOM  21301 O    ILE C 122    109.524 9.877   -26.674 1.0   0.0             O   
ATOM  21302 CB   ILE C 122    111.929 9.167   -28.708 1.0   0.0             C   
ATOM  21303 CG1  ILE C 122    111.259 8.977   -30.092 1.0   0.0             C   
ATOM  21304 CG2  ILE C 122    111.71  7.944   -27.79  1.0   0.0             C   
ATOM  21305 CD   ILE C 122    111.873 7.842   -30.923 1.0   0.0             C   
ATOM  21306 N    PHE C 123    109.144 11.017  -28.575 1.0   0.0             N   
ATOM  21307 CA   PHE C 123    107.716 11.204  -28.397 1.0   0.0             C   
ATOM  21308 C    PHE C 123    106.965 10.642  -29.62  1.0   0.0             C   
ATOM  21309 O    PHE C 123    107.35  10.937  -30.76  1.0   0.0             O   
ATOM  21310 CB   PHE C 123    107.309 12.699  -28.257 1.0   0.0             C   
ATOM  21311 CG   PHE C 123    108.064 13.429  -27.176 1.0   0.0             C   
ATOM  21312 CD1  PHE C 123    107.448 13.73   -25.949 1.0   0.0             C   
ATOM  21313 CD2  PHE C 123    109.362 13.92   -27.414 1.0   0.0             C   
ATOM  21314 CE1  PHE C 123    108.1   14.511  -24.987 1.0   0.0             C   
ATOM  21315 CE2  PHE C 123    110.037 14.658  -26.438 1.0   0.0             C   
ATOM  21316 CZ   PHE C 123    109.396 14.978  -25.238 1.0   0.0             C   
ATOM  21317 N    PRO C 124    105.928 9.816   -29.454 1.0   0.0             N   
ATOM  21318 CA   PRO C 124    105.06  9.4     -30.551 1.0   0.0             C   
ATOM  21319 C    PRO C 124    104.253 10.544  -31.194 1.0   0.0             C   
ATOM  21320 O    PRO C 124    104.086 11.591  -30.553 1.0   0.0             O   
ATOM  21321 CB   PRO C 124    104.133 8.385   -29.863 1.0   0.0             C   
ATOM  21322 CG   PRO C 124    103.898 8.988   -28.477 1.0   0.0             C   
ATOM  21323 CD   PRO C 124    105.212 9.717   -28.178 1.0   0.0             C   
ATOM  21324 N    PRO C 125    103.718 10.405  -32.412 1.0   0.0             N   
ATOM  21325 CA   PRO C 125    102.478 11.072  -32.832 1.0   0.0             C   
ATOM  21326 C    PRO C 125    101.349 11.048  -31.8   1.0   0.0             C   
ATOM  21327 O    PRO C 125    101.133 10.017  -31.156 1.0   0.0             O   
ATOM  21328 CB   PRO C 125    102.067 10.358  -34.137 1.0   0.0             C   
ATOM  21329 CG   PRO C 125    103.338 9.65    -34.616 1.0   0.0             C   
ATOM  21330 CD   PRO C 125    104.062 9.31    -33.317 1.0   0.0             C   
ATOM  21331 N    SER C 126    100.598 12.153  -31.621 1.0   0.0             N   
ATOM  21332 CA   SER C 126    99.427  12.139  -30.75  1.0   0.0             C   
ATOM  21333 C    SER C 126    98.227  11.455  -31.396 1.0   0.0             C   
ATOM  21334 O    SER C 126    98.077  11.407  -32.618 1.0   0.0             O   
ATOM  21335 CB   SER C 126    98.999  13.547  -30.231 1.0   0.0             C   
ATOM  21336 OG   SER C 126    98.38   14.356  -31.238 1.0   0.0             O   
ATOM  21337 N    ASP C 127    97.307  10.913  -30.566 1.0   0.0             N   
ATOM  21338 CA   ASP C 127    96.059  10.321  -31.025 1.0   0.0             C   
ATOM  21339 C    ASP C 127    95.191  11.323  -31.793 1.0   0.0             C   
ATOM  21340 O    ASP C 127    94.606  11.014  -32.833 1.0   0.0             O   
ATOM  21341 CB   ASP C 127    95.252  9.762   -29.82  1.0   0.0             C   
ATOM  21342 CG   ASP C 127    95.937  8.592   -29.128 1.0   0.0             C   
ATOM  21343 OD1  ASP C 127    96.827  7.926   -29.718 1.0   0.0             O   
ATOM  21344 OD2  ASP C 127    95.505  8.261   -27.989 1.0   0.0             O   
ATOM  21345 N    GLU C 128    95.12   12.576  -31.296 1.0   0.0             N   
ATOM  21346 CA   GLU C 128    94.473  13.69   -31.962 1.0   0.0             C   
ATOM  21347 C    GLU C 128    95.073  14.051  -33.323 1.0   0.0             C   
ATOM  21348 O    GLU C 128    94.345  14.272  -34.294 1.0   0.0             O   
ATOM  21349 CB   GLU C 128    94.451  14.914  -31.01  1.0   0.0             C   
ATOM  21350 CG   GLU C 128    93.729  16.163  -31.577 1.0   0.0             C   
ATOM  21351 CD   GLU C 128    93.476  17.266  -30.548 1.0   0.0             C   
ATOM  21352 OE1  GLU C 128    93.884  17.143  -29.363 1.0   0.0             O   
ATOM  21353 OE2  GLU C 128    92.841  18.287  -30.929 1.0   0.0             O   
ATOM  21354 N    GLN C 129    96.422  14.077  -33.46  1.0   0.0             N   
ATOM  21355 CA   GLN C 129    97.081  14.26   -34.744 1.0   0.0             C   
ATOM  21356 C    GLN C 129    96.767  13.144  -35.741 1.0   0.0             C   
ATOM  21357 O    GLN C 129    96.448  13.402  -36.903 1.0   0.0             O   
ATOM  21358 CB   GLN C 129    98.623  14.379  -34.609 1.0   0.0             C   
ATOM  21359 CG   GLN C 129    99.287  14.865  -35.922 1.0   0.0             C   
ATOM  21360 CD   GLN C 129    100.809 14.703  -35.966 1.0   0.0             C   
ATOM  21361 NE2  GLN C 129    101.441 15.531  -36.833 1.0   0.0             N   
ATOM  21362 OE1  GLN C 129    101.432 13.856  -35.321 1.0   0.0             O   
ATOM  21363 N    LEU C 130    96.791  11.873  -35.295 1.0   0.0             N   
ATOM  21364 CA   LEU C 130    96.519  10.705  -36.114 1.0   0.0             C   
ATOM  21365 C    LEU C 130    95.134  10.704  -36.75  1.0   0.0             C   
ATOM  21366 O    LEU C 130    94.954  10.282  -37.892 1.0   0.0             O   
ATOM  21367 CB   LEU C 130    96.773  9.4     -35.318 1.0   0.0             C   
ATOM  21368 CG   LEU C 130    98.268  9.095   -35.063 1.0   0.0             C   
ATOM  21369 CD1  LEU C 130    98.425  7.966   -34.034 1.0   0.0             C   
ATOM  21370 CD2  LEU C 130    99.012  8.732   -36.355 1.0   0.0             C   
ATOM  21371 N    LYS C 131    94.123  11.251  -36.05  1.0   0.0             N   
ATOM  21372 CA   LYS C 131    92.789  11.458  -36.583 1.0   0.0             C   
ATOM  21373 C    LYS C 131    92.684  12.503  -37.698 1.0   0.0             C   
ATOM  21374 O    LYS C 131    91.692  12.552  -38.426 1.0   0.0             O   
ATOM  21375 CB   LYS C 131    91.799  11.776  -35.434 1.0   0.0             C   
ATOM  21376 CG   LYS C 131    91.517  10.555  -34.538 1.0   0.0             C   
ATOM  21377 CD   LYS C 131    90.527  10.872  -33.401 1.0   0.0             C   
ATOM  21378 CE   LYS C 131    90.04   9.647   -32.607 1.0   0.0             C   
ATOM  21379 NZ   LYS C 131    91.159  9.01    -31.87  1.0   0.0             N   
ATOM  21380 N    SER C 132    93.729  13.337  -37.904 1.0   0.0             N   
ATOM  21381 CA   SER C 132    93.796  14.266  -39.033 1.0   0.0             C   
ATOM  21382 C    SER C 132    94.543  13.658  -40.218 1.0   0.0             C   
ATOM  21383 O    SER C 132    94.65   14.263  -41.285 1.0   0.0             O   
ATOM  21384 CB   SER C 132    94.488  15.614  -38.644 1.0   0.0             C   
ATOM  21385 OG   SER C 132    95.907  15.515  -38.447 1.0   0.0             O   
ATOM  21386 N    GLY C 133    95.059  12.414  -40.074 1.0   0.0             N   
ATOM  21387 CA   GLY C 133    95.686  11.663  -41.16  1.0   0.0             C   
ATOM  21388 C    GLY C 133    97.181  11.85   -41.249 1.0   0.0             C   
ATOM  21389 O    GLY C 133    97.817  11.41   -42.206 1.0   0.0             O   
ATOM  21390 N    THR C 134    97.793  12.496  -40.239 1.0   0.0             N   
ATOM  21391 CA   THR C 134    99.217  12.836  -40.229 1.0   0.0             C   
ATOM  21392 C    THR C 134    99.869  12.208  -39.016 1.0   0.0             C   
ATOM  21393 O    THR C 134    99.29   12.184  -37.933 1.0   0.0             O   
ATOM  21394 CB   THR C 134    99.469  14.346  -40.193 1.0   0.0             C   
ATOM  21395 CG2  THR C 134    100.967 14.684  -40.295 1.0   0.0             C   
ATOM  21396 OG1  THR C 134    98.832  14.979  -41.299 1.0   0.0             O   
ATOM  21397 N    ALA C 135    101.086 11.659  -39.157 1.0   0.0             N   
ATOM  21398 CA   ALA C 135    101.841 11.112  -38.054 1.0   0.0             C   
ATOM  21399 C    ALA C 135    103.215 11.767  -37.965 1.0   0.0             C   
ATOM  21400 O    ALA C 135    104.075 11.564  -38.821 1.0   0.0             O   
ATOM  21401 CB   ALA C 135    102.02  9.603   -38.279 1.0   0.0             C   
ATOM  21402 N    SER C 136    103.477 12.565  -36.914 1.0   0.0             N   
ATOM  21403 CA   SER C 136    104.768 13.215  -36.732 1.0   0.0             C   
ATOM  21404 C    SER C 136    105.455 12.709  -35.483 1.0   0.0             C   
ATOM  21405 O    SER C 136    105.038 12.985  -34.358 1.0   0.0             O   
ATOM  21406 CB   SER C 136    104.675 14.753  -36.604 1.0   0.0             C   
ATOM  21407 OG   SER C 136    104.184 15.348  -37.805 1.0   0.0             O   
ATOM  21408 N    VAL C 137    106.555 11.961  -35.66  1.0   0.0             N   
ATOM  21409 CA   VAL C 137    107.359 11.413  -34.587 1.0   0.0             C   
ATOM  21410 C    VAL C 137    108.4   12.456  -34.192 1.0   0.0             C   
ATOM  21411 O    VAL C 137    109.041 13.061  -35.055 1.0   0.0             O   
ATOM  21412 CB   VAL C 137    108.078 10.126  -34.99  1.0   0.0             C   
ATOM  21413 CG1  VAL C 137    108.493 9.379   -33.711 1.0   0.0             C   
ATOM  21414 CG2  VAL C 137    107.172 9.24    -35.868 1.0   0.0             C   
ATOM  21415 N    VAL C 138    108.584 12.724  -32.886 1.0   0.0             N   
ATOM  21416 CA   VAL C 138    109.413 13.832  -32.432 1.0   0.0             C   
ATOM  21417 C    VAL C 138    110.542 13.304  -31.562 1.0   0.0             C   
ATOM  21418 O    VAL C 138    110.333 12.492  -30.66  1.0   0.0             O   
ATOM  21419 CB   VAL C 138    108.605 14.899  -31.688 1.0   0.0             C   
ATOM  21420 CG1  VAL C 138    109.511 16.044  -31.198 1.0   0.0             C   
ATOM  21421 CG2  VAL C 138    107.51  15.459  -32.618 1.0   0.0             C   
ATOM  21422 N    CYS C 139    111.789 13.735  -31.83  1.0   0.0             N   
ATOM  21423 CA   CYS C 139    112.951 13.378  -31.041 1.0   0.0             C   
ATOM  21424 C    CYS C 139    113.695 14.643  -30.645 1.0   0.0             C   
ATOM  21425 O    CYS C 139    114.086 15.454  -31.487 1.0   0.0             O   
ATOM  21426 CB   CYS C 139    113.897 12.425  -31.811 1.0   0.0             C   
ATOM  21427 SG   CYS C 139    115.235 11.714  -30.803 1.0   0.0             S   
ATOM  21428 N    LEU C 140    113.891 14.849  -29.333 1.0   0.0             N   
ATOM  21429 CA   LEU C 140    114.444 16.064  -28.775 1.0   0.0             C   
ATOM  21430 C    LEU C 140    115.746 15.754  -28.054 1.0   0.0             C   
ATOM  21431 O    LEU C 140    115.862 14.77   -27.322 1.0   0.0             O   
ATOM  21432 CB   LEU C 140    113.463 16.763  -27.794 1.0   0.0             C   
ATOM  21433 CG   LEU C 140    112.074 17.089  -28.39  1.0   0.0             C   
ATOM  21434 CD1  LEU C 140    111.194 17.843  -27.385 1.0   0.0             C   
ATOM  21435 CD2  LEU C 140    112.174 17.926  -29.665 1.0   0.0             C   
ATOM  21436 N    LEU C 141    116.773 16.586  -28.283 1.0   0.0             N   
ATOM  21437 CA   LEU C 141    118.113 16.411  -27.767 1.0   0.0             C   
ATOM  21438 C    LEU C 141    118.432 17.595  -26.864 1.0   0.0             C   
ATOM  21439 O    LEU C 141    118.446 18.741  -27.314 1.0   0.0             O   
ATOM  21440 CB   LEU C 141    119.185 16.416  -28.891 1.0   0.0             C   
ATOM  21441 CG   LEU C 141    119.339 15.153  -29.766 1.0   0.0             C   
ATOM  21442 CD1  LEU C 141    118.065 14.734  -30.514 1.0   0.0             C   
ATOM  21443 CD2  LEU C 141    120.485 15.392  -30.762 1.0   0.0             C   
ATOM  21444 N    ASN C 142    118.712 17.357  -25.57  1.0   0.0             N   
ATOM  21445 CA   ASN C 142    118.871 18.421  -24.595 1.0   0.0             C   
ATOM  21446 C    ASN C 142    120.277 18.42   -24.014 1.0   0.0             C   
ATOM  21447 O    ASN C 142    120.823 17.374  -23.651 1.0   0.0             O   
ATOM  21448 CB   ASN C 142    117.869 18.314  -23.406 1.0   0.0             C   
ATOM  21449 CG   ASN C 142    116.414 18.48   -23.84  1.0   0.0             C   
ATOM  21450 ND2  ASN C 142    115.505 18.46   -22.832 1.0   0.0             N   
ATOM  21451 OD1  ASN C 142    116.057 18.639  -25.007 1.0   0.0             O   
ATOM  21452 N    ASN C 143    120.879 19.622  -23.896 1.0   0.0             N   
ATOM  21453 CA   ASN C 143    122.093 19.865  -23.133 1.0   0.0             C   
ATOM  21454 C    ASN C 143    123.383 19.348  -23.752 1.0   0.0             C   
ATOM  21455 O    ASN C 143    124.156 18.63   -23.116 1.0   0.0             O   
ATOM  21456 CB   ASN C 143    121.993 19.473  -21.631 1.0   0.0             C   
ATOM  21457 CG   ASN C 143    120.853 20.198  -20.924 1.0   0.0             C   
ATOM  21458 ND2  ASN C 143    120.926 21.547  -20.876 1.0   0.0             N   
ATOM  21459 OD1  ASN C 143    119.921 19.584  -20.396 1.0   0.0             O   
ATOM  21460 N    PHE C 144    123.667 19.737  -25.009 1.0   0.0             N   
ATOM  21461 CA   PHE C 144    124.9   19.371  -25.678 1.0   0.0             C   
ATOM  21462 C    PHE C 144    125.769 20.568  -26.063 1.0   0.0             C   
ATOM  21463 O    PHE C 144    125.316 21.703  -26.208 1.0   0.0             O   
ATOM  21464 CB   PHE C 144    124.652 18.445  -26.899 1.0   0.0             C   
ATOM  21465 CG   PHE C 144    123.749 19.057  -27.932 1.0   0.0             C   
ATOM  21466 CD1  PHE C 144    124.298 19.87   -28.935 1.0   0.0             C   
ATOM  21467 CD2  PHE C 144    122.37  18.786  -27.957 1.0   0.0             C   
ATOM  21468 CE1  PHE C 144    123.485 20.452  -29.909 1.0   0.0             C   
ATOM  21469 CE2  PHE C 144    121.557 19.345  -28.949 1.0   0.0             C   
ATOM  21470 CZ   PHE C 144    122.113 20.197  -29.912 1.0   0.0             C   
ATOM  21471 N    TYR C 145    127.08  20.331  -26.208 1.0   0.0             N   
ATOM  21472 CA   TYR C 145    128.01  21.272  -26.793 1.0   0.0             C   
ATOM  21473 C    TYR C 145    129.156 20.43   -27.352 1.0   0.0             C   
ATOM  21474 O    TYR C 145    129.453 19.424  -26.702 1.0   0.0             O   
ATOM  21475 CB   TYR C 145    128.51  22.274  -25.712 1.0   0.0             C   
ATOM  21476 CG   TYR C 145    129.44  23.301  -26.297 1.0   0.0             C   
ATOM  21477 CD1  TYR C 145    130.824 23.064  -26.313 1.0   0.0             C   
ATOM  21478 CD2  TYR C 145    128.944 24.5    -26.836 1.0   0.0             C   
ATOM  21479 CE1  TYR C 145    131.691 23.971  -26.928 1.0   0.0             C   
ATOM  21480 CE2  TYR C 145    129.814 25.413  -27.451 1.0   0.0             C   
ATOM  21481 CZ   TYR C 145    131.183 25.134  -27.516 1.0   0.0             C   
ATOM  21482 OH   TYR C 145    132.06  26.001  -28.186 1.0   0.0             O   
ATOM  21483 N    PRO C 146    129.87  20.703  -28.452 1.0   0.0             N   
ATOM  21484 CA   PRO C 146    129.598 21.703  -29.493 1.0   0.0             C   
ATOM  21485 C    PRO C 146    128.245 21.584  -30.175 1.0   0.0             C   
ATOM  21486 O    PRO C 146    127.514 20.623  -29.945 1.0   0.0             O   
ATOM  21487 CB   PRO C 146    130.748 21.495  -30.499 1.0   0.0             C   
ATOM  21488 CG   PRO C 146    131.101 20.015  -30.364 1.0   0.0             C   
ATOM  21489 CD   PRO C 146    130.92  19.77   -28.868 1.0   0.0             C   
ATOM  21490 N    ARG C 147    127.897 22.585  -31.013 1.0   0.0             N   
ATOM  21491 CA   ARG C 147    126.632 22.707  -31.718 1.0   0.0             C   
ATOM  21492 C    ARG C 147    126.314 21.553  -32.671 1.0   0.0             C   
ATOM  21493 O    ARG C 147    125.171 21.102  -32.77  1.0   0.0             O   
ATOM  21494 CB   ARG C 147    126.622 24.035  -32.523 1.0   0.0             C   
ATOM  21495 CG   ARG C 147    125.232 24.448  -33.055 1.0   0.0             C   
ATOM  21496 CD   ARG C 147    125.246 25.79   -33.799 1.0   0.0             C   
ATOM  21497 NE   ARG C 147    123.823 26.146  -34.103 1.0   0.0             N   
ATOM  21498 CZ   ARG C 147    123.453 27.215  -34.794 1.0   0.0             C   
ATOM  21499 NH1  ARG C 147    124.319 28.015  -35.378 1.0   0.0             N   
ATOM  21500 NH2  ARG C 147    122.172 27.493  -34.922 1.0   0.0             N   
ATOM  21501 N    GLU C 148    127.313 21.053  -33.422 1.0   0.0             N   
ATOM  21502 CA   GLU C 148    127.172 19.971  -34.373 1.0   0.0             C   
ATOM  21503 C    GLU C 148    126.716 18.635  -33.776 1.0   0.0             C   
ATOM  21504 O    GLU C 148    127.452 17.957  -33.056 1.0   0.0             O   
ATOM  21505 CB   GLU C 148    128.494 19.772  -35.165 1.0   0.0             C   
ATOM  21506 CG   GLU C 148    128.853 20.946  -36.118 1.0   0.0             C   
ATOM  21507 CD   GLU C 148    129.524 22.156  -35.46  1.0   0.0             C   
ATOM  21508 OE1  GLU C 148    129.796 22.152  -34.23  1.0   0.0             O   
ATOM  21509 OE2  GLU C 148    129.795 23.141  -36.2   1.0   0.0             O   
ATOM  21510 N    ALA C 149    125.477 18.22   -34.108 1.0   0.0             N   
ATOM  21511 CA   ALA C 149    124.853 17.012  -33.615 1.0   0.0             C   
ATOM  21512 C    ALA C 149    124.053 16.396  -34.752 1.0   0.0             C   
ATOM  21513 O    ALA C 149    123.457 17.105  -35.567 1.0   0.0             O   
ATOM  21514 CB   ALA C 149    123.903 17.312  -32.435 1.0   0.0             C   
ATOM  21515 N    LYS C 150    124.051 15.055  -34.865 1.0   0.0             N   
ATOM  21516 CA   LYS C 150    123.455 14.361  -35.991 1.0   0.0             C   
ATOM  21517 C    LYS C 150    122.406 13.366  -35.522 1.0   0.0             C   
ATOM  21518 O    LYS C 150    122.645 12.544  -34.635 1.0   0.0             O   
ATOM  21519 CB   LYS C 150    124.554 13.655  -36.825 1.0   0.0             C   
ATOM  21520 CG   LYS C 150    124.072 12.883  -38.067 1.0   0.0             C   
ATOM  21521 CD   LYS C 150    125.26  12.236  -38.809 1.0   0.0             C   
ATOM  21522 CE   LYS C 150    124.893 11.406  -40.051 1.0   0.0             C   
ATOM  21523 NZ   LYS C 150    124.475 12.284  -41.171 1.0   0.0             N   
ATOM  21524 N    VAL C 151    121.196 13.433  -36.117 1.0   0.0             N   
ATOM  21525 CA   VAL C 151    120.072 12.585  -35.76  1.0   0.0             C   
ATOM  21526 C    VAL C 151    119.697 11.739  -36.966 1.0   0.0             C   
ATOM  21527 O    VAL C 151    119.447 12.249  -38.061 1.0   0.0             O   
ATOM  21528 CB   VAL C 151    118.846 13.38   -35.307 1.0   0.0             C   
ATOM  21529 CG1  VAL C 151    117.721 12.422  -34.858 1.0   0.0             C   
ATOM  21530 CG2  VAL C 151    119.241 14.311  -34.147 1.0   0.0             C   
ATOM  21531 N    GLN C 152    119.661 10.406  -36.794 1.0   0.0             N   
ATOM  21532 CA   GLN C 152    119.292 9.457   -37.822 1.0   0.0             C   
ATOM  21533 C    GLN C 152    118.002 8.741   -37.459 1.0   0.0             C   
ATOM  21534 O    GLN C 152    117.916 8.008   -36.474 1.0   0.0             O   
ATOM  21535 CB   GLN C 152    120.424 8.427   -38.084 1.0   0.0             C   
ATOM  21536 CG   GLN C 152    121.671 9.069   -38.743 1.0   0.0             C   
ATOM  21537 CD   GLN C 152    122.813 8.073   -38.967 1.0   0.0             C   
ATOM  21538 NE2  GLN C 152    122.559 7.035   -39.798 1.0   0.0             N   
ATOM  21539 OE1  GLN C 152    123.922 8.228   -38.447 1.0   0.0             O   
ATOM  21540 N    TRP C 153    116.947 8.952   -38.264 1.0   0.0             N   
ATOM  21541 CA   TRP C 153    115.649 8.34    -38.066 1.0   0.0             C   
ATOM  21542 C    TRP C 153    115.542 6.974   -38.719 1.0   0.0             C   
ATOM  21543 O    TRP C 153    115.829 6.808   -39.906 1.0   0.0             O   
ATOM  21544 CB   TRP C 153    114.53  9.253   -38.621 1.0   0.0             C   
ATOM  21545 CG   TRP C 153    114.214 10.419  -37.746 1.0   0.0             C   
ATOM  21546 CD1  TRP C 153    114.584 11.729  -37.919 1.0   0.0             C   
ATOM  21547 CD2  TRP C 153    113.383 10.375  -36.575 1.0   0.0             C   
ATOM  21548 CE2  TRP C 153    113.273 11.704  -36.105 1.0   0.0             C   
ATOM  21549 CE3  TRP C 153    112.716 9.347   -35.907 1.0   0.0             C   
ATOM  21550 NE1  TRP C 153    114.009 12.497  -36.936 1.0   0.0             N   
ATOM  21551 CZ2  TRP C 153    112.5   12.024  -35.001 1.0   0.0             C   
ATOM  21552 CZ3  TRP C 153    111.938 9.67    -34.794 1.0   0.0             C   
ATOM  21553 CH2  TRP C 153    111.821 10.986  -34.358 1.0   0.0             C   
ATOM  21554 N    LYS C 154    115.118 5.955   -37.954 1.0   0.0             N   
ATOM  21555 CA   LYS C 154    114.974 4.605   -38.455 1.0   0.0             C   
ATOM  21556 C    LYS C 154    113.565 4.092   -38.207 1.0   0.0             C   
ATOM  21557 O    LYS C 154    113.003 4.242   -37.12  1.0   0.0             O   
ATOM  21558 CB   LYS C 154    115.982 3.626   -37.806 1.0   0.0             C   
ATOM  21559 CG   LYS C 154    117.445 4.092   -37.892 1.0   0.0             C   
ATOM  21560 CD   LYS C 154    118.413 3.028   -37.344 1.0   0.0             C   
ATOM  21561 CE   LYS C 154    119.845 3.548   -37.166 1.0   0.0             C   
ATOM  21562 NZ   LYS C 154    120.702 2.502   -36.561 1.0   0.0             N   
ATOM  21563 N    VAL C 155    112.96  3.466   -39.232 1.0   0.0             N   
ATOM  21564 CA   VAL C 155    111.644 2.856   -39.139 1.0   0.0             C   
ATOM  21565 C    VAL C 155    111.778 1.395   -39.536 1.0   0.0             C   
ATOM  21566 O    VAL C 155    112.148 1.079   -40.667 1.0   0.0             O   
ATOM  21567 CB   VAL C 155    110.626 3.576   -40.015 1.0   0.0             C   
ATOM  21568 CG1  VAL C 155    109.277 2.838   -39.998 1.0   0.0             C   
ATOM  21569 CG2  VAL C 155    110.447 5.006   -39.475 1.0   0.0             C   
ATOM  21570 N    ASP C 156    111.552 0.456   -38.582 1.0   0.0             N   
ATOM  21571 CA   ASP C 156    111.869 -0.968  -38.707 1.0   0.0             C   
ATOM  21572 C    ASP C 156    113.276 -1.255  -39.268 1.0   0.0             C   
ATOM  21573 O    ASP C 156    113.491 -2.127  -40.113 1.0   0.0             O   
ATOM  21574 CB   ASP C 156    110.731 -1.748  -39.438 1.0   0.0             C   
ATOM  21575 CG   ASP C 156    109.538 -2.023  -38.53  1.0   0.0             C   
ATOM  21576 OD1  ASP C 156    109.707 -2.101  -37.288 1.0   0.0             O   
ATOM  21577 OD2  ASP C 156    108.427 -2.294  -39.061 1.0   0.0             O   
ATOM  21578 N    ASN C 157    114.272 -0.482  -38.775 1.0   0.0             N   
ATOM  21579 CA   ASN C 157    115.691 -0.572  -39.096 1.0   0.0             C   
ATOM  21580 C    ASN C 157    116.046 -0.043  -40.487 1.0   0.0             C   
ATOM  21581 O    ASN C 157    117.186 -0.16   -40.937 1.0   0.0             O   
ATOM  21582 CB   ASN C 157    116.311 -1.98   -38.839 1.0   0.0             C   
ATOM  21583 CG   ASN C 157    116.175 -2.412  -37.379 1.0   0.0             C   
ATOM  21584 ND2  ASN C 157    116.465 -3.711  -37.125 1.0   0.0             N   
ATOM  21585 OD1  ASN C 157    115.826 -1.653  -36.47  1.0   0.0             O   
ATOM  21586 N    ALA C 158    115.098 0.614   -41.183 1.0   0.0             N   
ATOM  21587 CA   ALA C 158    115.35  1.271   -42.448 1.0   0.0             C   
ATOM  21588 C    ALA C 158    115.556 2.767   -42.235 1.0   0.0             C   
ATOM  21589 O    ALA C 158    114.756 3.439   -41.581 1.0   0.0             O   
ATOM  21590 CB   ALA C 158    114.182 1.034   -43.424 1.0   0.0             C   
ATOM  21591 N    LEU C 159    116.667 3.319   -42.764 1.0   0.0             N   
ATOM  21592 CA   LEU C 159    117.017 4.724   -42.64  1.0   0.0             C   
ATOM  21593 C    LEU C 159    116.089 5.652   -43.421 1.0   0.0             C   
ATOM  21594 O    LEU C 159    115.887 5.509   -44.63  1.0   0.0             O   
ATOM  21595 CB   LEU C 159    118.492 4.938   -43.073 1.0   0.0             C   
ATOM  21596 CG   LEU C 159    119.056 6.369   -42.924 1.0   0.0             C   
ATOM  21597 CD1  LEU C 159    119.039 6.841   -41.464 1.0   0.0             C   
ATOM  21598 CD2  LEU C 159    120.487 6.438   -43.475 1.0   0.0             C   
ATOM  21599 N    GLN C 160    115.497 6.642   -42.732 1.0   0.0             N   
ATOM  21600 CA   GLN C 160    114.543 7.565   -43.306 1.0   0.0             C   
ATOM  21601 C    GLN C 160    115.212 8.794   -43.915 1.0   0.0             C   
ATOM  21602 O    GLN C 160    116.16  9.363   -43.368 1.0   0.0             O   
ATOM  21603 CB   GLN C 160    113.51  8.014   -42.239 1.0   0.0             C   
ATOM  21604 CG   GLN C 160    112.633 6.881   -41.648 1.0   0.0             C   
ATOM  21605 CD   GLN C 160    111.777 6.177   -42.706 1.0   0.0             C   
ATOM  21606 NE2  GLN C 160    110.474 6.549   -42.762 1.0   0.0             N   
ATOM  21607 OE1  GLN C 160    112.225 5.321   -43.474 1.0   0.0             O   
ATOM  21608 N    SER C 161    114.719 9.238   -45.088 1.0   0.0             N   
ATOM  21609 CA   SER C 161    115.167 10.477  -45.71  1.0   0.0             C   
ATOM  21610 C    SER C 161    114.066 11.071  -46.574 1.0   0.0             C   
ATOM  21611 O    SER C 161    113.196 10.365  -47.091 1.0   0.0             O   
ATOM  21612 CB   SER C 161    116.467 10.322  -46.558 1.0   0.0             C   
ATOM  21613 OG   SER C 161    116.343 9.332   -47.588 1.0   0.0             O   
ATOM  21614 N    GLY C 162    114.058 12.416  -46.733 1.0   0.0             N   
ATOM  21615 CA   GLY C 162    113.063 13.128  -47.541 1.0   0.0             C   
ATOM  21616 C    GLY C 162    111.719 13.277  -46.864 1.0   0.0             C   
ATOM  21617 O    GLY C 162    110.688 13.429  -47.518 1.0   0.0             O   
ATOM  21618 N    ASN C 163    111.702 13.239  -45.519 1.0   0.0             N   
ATOM  21619 CA   ASN C 163    110.478 13.186  -44.73  1.0   0.0             C   
ATOM  21620 C    ASN C 163    110.737 13.617  -43.285 1.0   0.0             C   
ATOM  21621 O    ASN C 163    109.899 13.442  -42.398 1.0   0.0             O   
ATOM  21622 CB   ASN C 163    109.817 11.767  -44.782 1.0   0.0             C   
ATOM  21623 CG   ASN C 163    110.741 10.617  -44.371 1.0   0.0             C   
ATOM  21624 ND2  ASN C 163    110.254 9.373   -44.601 1.0   0.0             N   
ATOM  21625 OD1  ASN C 163    111.86  10.778  -43.88  1.0   0.0             O   
ATOM  21626 N    SER C 164    111.906 14.227  -43.012 1.0   0.0             N   
ATOM  21627 CA   SER C 164    112.303 14.625  -41.67  1.0   0.0             C   
ATOM  21628 C    SER C 164    112.953 15.996  -41.686 1.0   0.0             C   
ATOM  21629 O    SER C 164    113.373 16.502  -42.727 1.0   0.0             O   
ATOM  21630 CB   SER C 164    113.255 13.605  -40.971 1.0   0.0             C   
ATOM  21631 OG   SER C 164    114.459 13.369  -41.713 1.0   0.0             O   
ATOM  21632 N    GLN C 165    113.021 16.647  -40.513 1.0   0.0             N   
ATOM  21633 CA   GLN C 165    113.389 18.043  -40.392 1.0   0.0             C   
ATOM  21634 C    GLN C 165    113.902 18.315  -38.988 1.0   0.0             C   
ATOM  21635 O    GLN C 165    113.662 17.534  -38.067 1.0   0.0             O   
ATOM  21636 CB   GLN C 165    112.185 18.975  -40.708 1.0   0.0             C   
ATOM  21637 CG   GLN C 165    110.939 18.729  -39.822 1.0   0.0             C   
ATOM  21638 CD   GLN C 165    109.654 19.181  -40.52  1.0   0.0             C   
ATOM  21639 NE2  GLN C 165    109.474 20.509  -40.654 1.0   0.0             N   
ATOM  21640 OE1  GLN C 165    108.83  18.361  -40.941 1.0   0.0             O   
ATOM  21641 N    GLU C 166    114.657 19.415  -38.792 1.0   0.0             N   
ATOM  21642 CA   GLU C 166    115.336 19.669  -37.534 1.0   0.0             C   
ATOM  21643 C    GLU C 166    115.608 21.155  -37.308 1.0   0.0             C   
ATOM  21644 O    GLU C 166    115.705 21.949  -38.247 1.0   0.0             O   
ATOM  21645 CB   GLU C 166    116.679 18.884  -37.44  1.0   0.0             C   
ATOM  21646 CG   GLU C 166    117.728 19.279  -38.515 1.0   0.0             C   
ATOM  21647 CD   GLU C 166    118.954 18.366  -38.527 1.0   0.0             C   
ATOM  21648 OE1  GLU C 166    118.812 17.148  -38.821 1.0   0.0             O   
ATOM  21649 OE2  GLU C 166    120.084 18.867  -38.282 1.0   0.0             O   
ATOM  21650 N    SER C 167    115.734 21.568  -36.031 1.0   0.0             N   
ATOM  21651 CA   SER C 167    116.11  22.925  -35.653 1.0   0.0             C   
ATOM  21652 C    SER C 167    116.75  22.97   -34.272 1.0   0.0             C   
ATOM  21653 O    SER C 167    116.53  22.105  -33.423 1.0   0.0             O   
ATOM  21654 CB   SER C 167    114.947 23.961  -35.707 1.0   0.0             C   
ATOM  21655 OG   SER C 167    113.82  23.573  -34.918 1.0   0.0             O   
ATOM  21656 N    VAL C 168    117.614 23.982  -34.029 1.0   0.0             N   
ATOM  21657 CA   VAL C 168    118.485 24.04   -32.861 1.0   0.0             C   
ATOM  21658 C    VAL C 168    118.272 25.365  -32.139 1.0   0.0             C   
ATOM  21659 O    VAL C 168    118.29  26.431  -32.756 1.0   0.0             O   
ATOM  21660 CB   VAL C 168    119.967 23.911  -33.241 1.0   0.0             C   
ATOM  21661 CG1  VAL C 168    120.84  23.723  -31.985 1.0   0.0             C   
ATOM  21662 CG2  VAL C 168    120.154 22.702  -34.177 1.0   0.0             C   
ATOM  21663 N    THR C 169    118.051 25.349  -30.807 1.0   0.0             N   
ATOM  21664 CA   THR C 169    118.007 26.554  -29.971 1.0   0.0             C   
ATOM  21665 C    THR C 169    119.324 27.328  -29.958 1.0   0.0             C   
ATOM  21666 O    THR C 169    120.409 26.762  -30.066 1.0   0.0             O   
ATOM  21667 CB   THR C 169    117.58  26.318  -28.5   1.0   0.0             C   
ATOM  21668 CG2  THR C 169    116.401 25.338  -28.439 1.0   0.0             C   
ATOM  21669 OG1  THR C 169    118.602 25.801  -27.644 1.0   0.0             O   
ATOM  21670 N    GLU C 170    119.286 28.665  -29.774 1.0   0.0             N   
ATOM  21671 CA   GLU C 170    120.427 29.369  -29.194 1.0   0.0             C   
ATOM  21672 C    GLU C 170    120.819 28.867  -27.794 1.0   0.0             C   
ATOM  21673 O    GLU C 170    120.037 28.211  -27.098 1.0   0.0             O   
ATOM  21674 CB   GLU C 170    120.273 30.914  -29.22  1.0   0.0             C   
ATOM  21675 CG   GLU C 170    120.377 31.547  -30.633 1.0   0.0             C   
ATOM  21676 CD   GLU C 170    121.626 31.131  -31.416 1.0   0.0             C   
ATOM  21677 OE1  GLU C 170    121.482 30.598  -32.549 1.0   0.0             O   
ATOM  21678 OE2  GLU C 170    122.769 31.345  -30.929 1.0   0.0             O   
ATOM  21679 N    GLN C 171    122.077 29.114  -27.374 1.0   0.0             N   
ATOM  21680 CA   GLN C 171    122.62  28.625  -26.117 1.0   0.0             C   
ATOM  21681 C    GLN C 171    121.872 29.049  -24.852 1.0   0.0             C   
ATOM  21682 O    GLN C 171    121.406 30.183  -24.712 1.0   0.0             O   
ATOM  21683 CB   GLN C 171    124.119 29.0    -25.967 1.0   0.0             C   
ATOM  21684 CG   GLN C 171    125.021 28.32   -27.019 1.0   0.0             C   
ATOM  21685 CD   GLN C 171    126.474 28.796  -26.915 1.0   0.0             C   
ATOM  21686 NE2  GLN C 171    127.352 27.95   -26.337 1.0   0.0             N   
ATOM  21687 OE1  GLN C 171    126.821 29.899  -27.342 1.0   0.0             O   
ATOM  21688 N    ASP C 172    121.745 28.115  -23.888 1.0   0.0             N   
ATOM  21689 CA   ASP C 172    121.152 28.344  -22.587 1.0   0.0             C   
ATOM  21690 C    ASP C 172    121.887 29.418  -21.766 1.0   0.0             C   
ATOM  21691 O    ASP C 172    123.111 29.553  -21.81  1.0   0.0             O   
ATOM  21692 CB   ASP C 172    121.005 26.969  -21.872 1.0   0.0             C   
ATOM  21693 CG   ASP C 172    120.283 27.033  -20.533 1.0   0.0             C   
ATOM  21694 OD1  ASP C 172    119.118 26.557  -20.455 1.0   0.0             O   
ATOM  21695 OD2  ASP C 172    120.852 27.582  -19.554 1.0   0.0             O   
ATOM  21696 N    SER C 173    121.14  30.24   -21.005 1.0   0.0             N   
ATOM  21697 CA   SER C 173    121.691 31.368  -20.269 1.0   0.0             C   
ATOM  21698 C    SER C 173    122.469 30.987  -19.018 1.0   0.0             C   
ATOM  21699 O    SER C 173    123.226 31.798  -18.484 1.0   0.0             O   
ATOM  21700 CB   SER C 173    120.599 32.404  -19.867 1.0   0.0             C   
ATOM  21701 OG   SER C 173    119.498 31.79   -19.181 1.0   0.0             O   
ATOM  21702 N    LYS C 174    122.316 29.746  -18.516 1.0   0.0             N   
ATOM  21703 CA   LYS C 174    122.998 29.285  -17.325 1.0   0.0             C   
ATOM  21704 C    LYS C 174    124.24  28.471  -17.662 1.0   0.0             C   
ATOM  21705 O    LYS C 174    125.359 28.864  -17.322 1.0   0.0             O   
ATOM  21706 CB   LYS C 174    122.028 28.473  -16.426 1.0   0.0             C   
ATOM  21707 CG   LYS C 174    122.644 27.94   -15.121 1.0   0.0             C   
ATOM  21708 CD   LYS C 174    121.581 27.335  -14.182 1.0   0.0             C   
ATOM  21709 CE   LYS C 174    122.156 26.854  -12.84  1.0   0.0             C   
ATOM  21710 NZ   LYS C 174    121.078 26.331  -11.967 1.0   0.0             N   
ATOM  21711 N    ASP C 175    124.096 27.315  -18.347 1.0   0.0             N   
ATOM  21712 CA   ASP C 175    125.199 26.389  -18.549 1.0   0.0             C   
ATOM  21713 C    ASP C 175    125.807 26.486  -19.948 1.0   0.0             C   
ATOM  21714 O    ASP C 175    126.814 25.839  -20.241 1.0   0.0             O   
ATOM  21715 CB   ASP C 175    124.731 24.939  -18.198 1.0   0.0             C   
ATOM  21716 CG   ASP C 175    123.793 24.246  -19.188 1.0   0.0             C   
ATOM  21717 OD1  ASP C 175    123.534 24.757  -20.308 1.0   0.0             O   
ATOM  21718 OD2  ASP C 175    123.341 23.119  -18.845 1.0   0.0             O   
ATOM  21719 N    SER C 176    125.22  27.308  -20.841 1.0   0.0             N   
ATOM  21720 CA   SER C 176    125.717 27.572  -22.188 1.0   0.0             C   
ATOM  21721 C    SER C 176    125.573 26.418  -23.164 1.0   0.0             C   
ATOM  21722 O    SER C 176    126.18  26.409  -24.233 1.0   0.0             O   
ATOM  21723 CB   SER C 176    127.153 28.169  -22.237 1.0   0.0             C   
ATOM  21724 OG   SER C 176    127.203 29.403  -21.517 1.0   0.0             O   
ATOM  21725 N    THR C 177    124.751 25.402  -22.855 1.0   0.0             N   
ATOM  21726 CA   THR C 177    124.501 24.304  -23.781 1.0   0.0             C   
ATOM  21727 C    THR C 177    123.5   24.619  -24.885 1.0   0.0             C   
ATOM  21728 O    THR C 177    122.602 25.453  -24.75  1.0   0.0             O   
ATOM  21729 CB   THR C 177    124.097 22.988  -23.121 1.0   0.0             C   
ATOM  21730 CG2  THR C 177    125.262 22.451  -22.273 1.0   0.0             C   
ATOM  21731 OG1  THR C 177    122.966 23.125  -22.273 1.0   0.0             O   
ATOM  21732 N    TYR C 178    123.656 23.931  -26.03  1.0   0.0             N   
ATOM  21733 CA   TYR C 178    122.696 23.851  -27.112 1.0   0.0             C   
ATOM  21734 C    TYR C 178    121.627 22.773  -26.878 1.0   0.0             C   
ATOM  21735 O    TYR C 178    121.793 21.852  -26.075 1.0   0.0             O   
ATOM  21736 CB   TYR C 178    123.414 23.552  -28.456 1.0   0.0             C   
ATOM  21737 CG   TYR C 178    124.226 24.725  -28.933 1.0   0.0             C   
ATOM  21738 CD1  TYR C 178    123.593 25.736  -29.668 1.0   0.0             C   
ATOM  21739 CD2  TYR C 178    125.621 24.786  -28.761 1.0   0.0             C   
ATOM  21740 CE1  TYR C 178    124.324 26.791  -30.225 1.0   0.0             C   
ATOM  21741 CE2  TYR C 178    126.359 25.846  -29.313 1.0   0.0             C   
ATOM  21742 CZ   TYR C 178    125.711 26.842  -30.053 1.0   0.0             C   
ATOM  21743 OH   TYR C 178    126.44  27.892  -30.64  1.0   0.0             O   
ATOM  21744 N    SER C 179    120.478 22.878  -27.58  1.0   0.0             N   
ATOM  21745 CA   SER C 179    119.421 21.871  -27.567 1.0   0.0             C   
ATOM  21746 C    SER C 179    118.756 21.813  -28.94  1.0   0.0             C   
ATOM  21747 O    SER C 179    118.64  22.824  -29.63  1.0   0.0             O   
ATOM  21748 CB   SER C 179    118.323 22.142  -26.502 1.0   0.0             C   
ATOM  21749 OG   SER C 179    118.866 22.09   -25.177 1.0   0.0             O   
ATOM  21750 N    LEU C 180    118.319 20.623  -29.396 1.0   0.0             N   
ATOM  21751 CA   LEU C 180    117.847 20.384  -30.754 1.0   0.0             C   
ATOM  21752 C    LEU C 180    116.513 19.659  -30.772 1.0   0.0             C   
ATOM  21753 O    LEU C 180    116.24  18.778  -29.956 1.0   0.0             O   
ATOM  21754 CB   LEU C 180    118.926 19.619  -31.584 1.0   0.0             C   
ATOM  21755 CG   LEU C 180    118.587 19.076  -32.997 1.0   0.0             C   
ATOM  21756 CD1  LEU C 180    119.873 18.928  -33.831 1.0   0.0             C   
ATOM  21757 CD2  LEU C 180    117.907 17.699  -32.985 1.0   0.0             C   
ATOM  21758 N    SER C 181    115.646 20.022  -31.733 1.0   0.0             N   
ATOM  21759 CA   SER C 181    114.421 19.312  -32.049 1.0   0.0             C   
ATOM  21760 C    SER C 181    114.532 18.693  -33.427 1.0   0.0             C   
ATOM  21761 O    SER C 181    114.914 19.358  -34.388 1.0   0.0             O   
ATOM  21762 CB   SER C 181    113.18  20.252  -32.05  1.0   0.0             C   
ATOM  21763 OG   SER C 181    111.976 19.615  -32.493 1.0   0.0             O   
ATOM  21764 N    SER C 182    114.206 17.393  -33.561 1.0   0.0             N   
ATOM  21765 CA   SER C 182    114.07  16.727  -34.844 1.0   0.0             C   
ATOM  21766 C    SER C 182    112.691 16.098  -34.953 1.0   0.0             C   
ATOM  21767 O    SER C 182    112.159 15.53   -33.998 1.0   0.0             O   
ATOM  21768 CB   SER C 182    115.143 15.633  -35.08  1.0   0.0             C   
ATOM  21769 OG   SER C 182    115.074 15.096  -36.406 1.0   0.0             O   
ATOM  21770 N    THR C 183    112.053 16.212  -36.131 1.0   0.0             N   
ATOM  21771 CA   THR C 183    110.722 15.673  -36.388 1.0   0.0             C   
ATOM  21772 C    THR C 183    110.74  14.82   -37.643 1.0   0.0             C   
ATOM  21773 O    THR C 183    111.269 15.226  -38.676 1.0   0.0             O   
ATOM  21774 CB   THR C 183    109.665 16.766  -36.549 1.0   0.0             C   
ATOM  21775 CG2  THR C 183    108.265 16.183  -36.786 1.0   0.0             C   
ATOM  21776 OG1  THR C 183    109.583 17.552  -35.366 1.0   0.0             O   
ATOM  21777 N    LEU C 184    110.156 13.611  -37.588 1.0   0.0             N   
ATOM  21778 CA   LEU C 184    109.932 12.732  -38.722 1.0   0.0             C   
ATOM  21779 C    LEU C 184    108.44  12.694  -39.029 1.0   0.0             C   
ATOM  21780 O    LEU C 184    107.637 12.287  -38.191 1.0   0.0             O   
ATOM  21781 CB   LEU C 184    110.427 11.301  -38.386 1.0   0.0             C   
ATOM  21782 CG   LEU C 184    110.05  10.167  -39.363 1.0   0.0             C   
ATOM  21783 CD1  LEU C 184    110.798 10.311  -40.692 1.0   0.0             C   
ATOM  21784 CD2  LEU C 184    110.339 8.796   -38.733 1.0   0.0             C   
ATOM  21785 N    THR C 185    108.012 13.123  -40.233 1.0   0.0             N   
ATOM  21786 CA   THR C 185    106.59  13.291  -40.533 1.0   0.0             C   
ATOM  21787 C    THR C 185    106.158 12.389  -41.664 1.0   0.0             C   
ATOM  21788 O    THR C 185    106.678 12.439  -42.78  1.0   0.0             O   
ATOM  21789 CB   THR C 185    106.181 14.731  -40.83  1.0   0.0             C   
ATOM  21790 CG2  THR C 185    104.707 14.84   -41.258 1.0   0.0             C   
ATOM  21791 OG1  THR C 185    106.298 15.52   -39.651 1.0   0.0             O   
ATOM  21792 N    LEU C 186    105.165 11.533  -41.377 1.0   0.0             N   
ATOM  21793 CA   LEU C 186    104.66  10.48   -42.228 1.0   0.0             C   
ATOM  21794 C    LEU C 186    103.143 10.62   -42.291 1.0   0.0             C   
ATOM  21795 O    LEU C 186    102.535 11.366  -41.521 1.0   0.0             O   
ATOM  21796 CB   LEU C 186    104.995 9.073   -41.655 1.0   0.0             C   
ATOM  21797 CG   LEU C 186    106.485 8.815   -41.341 1.0   0.0             C   
ATOM  21798 CD1  LEU C 186    106.662 7.439   -40.679 1.0   0.0             C   
ATOM  21799 CD2  LEU C 186    107.364 8.912   -42.594 1.0   0.0             C   
ATOM  21800 N    SER C 187    102.458 9.918   -43.216 1.0   0.0             N   
ATOM  21801 CA   SER C 187    101.001 9.812   -43.153 1.0   0.0             C   
ATOM  21802 C    SER C 187    100.541 8.788   -42.116 1.0   0.0             C   
ATOM  21803 O    SER C 187    101.298 7.931   -41.656 1.0   0.0             O   
ATOM  21804 CB   SER C 187    100.322 9.485   -44.523 1.0   0.0             C   
ATOM  21805 OG   SER C 187    100.521 8.139   -44.967 1.0   0.0             O   
ATOM  21806 N    LYS C 188    99.249  8.844   -41.739 1.0   0.0             N   
ATOM  21807 CA   LYS C 188    98.586  7.867   -40.891 1.0   0.0             C   
ATOM  21808 C    LYS C 188    98.652  6.437   -41.424 1.0   0.0             C   
ATOM  21809 O    LYS C 188    98.985  5.491   -40.708 1.0   0.0             O   
ATOM  21810 CB   LYS C 188    97.112  8.33    -40.749 1.0   0.0             C   
ATOM  21811 CG   LYS C 188    96.086  7.353   -40.145 1.0   0.0             C   
ATOM  21812 CD   LYS C 188    96.313  7.099   -38.646 1.0   0.0             C   
ATOM  21813 CE   LYS C 188    95.035  6.758   -37.861 1.0   0.0             C   
ATOM  21814 NZ   LYS C 188    94.487  5.455   -38.293 1.0   0.0             N   
ATOM  21815 N    ALA C 189    98.391  6.261   -42.736 1.0   0.0             N   
ATOM  21816 CA   ALA C 189    98.55   5.007   -43.441 1.0   0.0             C   
ATOM  21817 C    ALA C 189    99.98   4.464   -43.479 1.0   0.0             C   
ATOM  21818 O    ALA C 189    100.209 3.279   -43.246 1.0   0.0             O   
ATOM  21819 CB   ALA C 189    98.019  5.184   -44.877 1.0   0.0             C   
ATOM  21820 N    ASP C 190    100.987 5.32    -43.757 1.0   0.0             N   
ATOM  21821 CA   ASP C 190    102.396 4.956   -43.715 1.0   0.0             C   
ATOM  21822 C    ASP C 190    102.87  4.516   -42.328 1.0   0.0             C   
ATOM  21823 O    ASP C 190    103.568 3.513   -42.17  1.0   0.0             O   
ATOM  21824 CB   ASP C 190    103.267 6.156   -44.171 1.0   0.0             C   
ATOM  21825 CG   ASP C 190    103.003 6.517   -45.62  1.0   0.0             C   
ATOM  21826 OD1  ASP C 190    102.911 5.609   -46.488 1.0   0.0             O   
ATOM  21827 OD2  ASP C 190    102.963 7.742   -45.922 1.0   0.0             O   
ATOM  21828 N    TYR C 191    102.464 5.262   -41.282 1.0   0.0             N   
ATOM  21829 CA   TYR C 191    102.81  5.018   -39.898 1.0   0.0             C   
ATOM  21830 C    TYR C 191    102.351 3.663   -39.353 1.0   0.0             C   
ATOM  21831 O    TYR C 191    103.087 2.965   -38.653 1.0   0.0             O   
ATOM  21832 CB   TYR C 191    102.332 6.236   -39.054 1.0   0.0             C   
ATOM  21833 CG   TYR C 191    102.484 6.079   -37.564 1.0   0.0             C   
ATOM  21834 CD1  TYR C 191    103.753 6.169   -36.969 1.0   0.0             C   
ATOM  21835 CD2  TYR C 191    101.357 5.901   -36.745 1.0   0.0             C   
ATOM  21836 CE1  TYR C 191    103.899 6.04    -35.58  1.0   0.0             C   
ATOM  21837 CE2  TYR C 191    101.497 5.8     -35.354 1.0   0.0             C   
ATOM  21838 CZ   TYR C 191    102.77  5.863   -34.773 1.0   0.0             C   
ATOM  21839 OH   TYR C 191    102.919 5.774   -33.373 1.0   0.0             O   
ATOM  21840 N    GLU C 192    101.122 3.245   -39.702 1.0   0.0             N   
ATOM  21841 CA   GLU C 192    100.532 2.014   -39.218 1.0   0.0             C   
ATOM  21842 C    GLU C 192    101.054 0.734   -39.867 1.0   0.0             C   
ATOM  21843 O    GLU C 192    100.878 -0.361  -39.333 1.0   0.0             O   
ATOM  21844 CB   GLU C 192    98.99   2.083   -39.315 1.0   0.0             C   
ATOM  21845 CG   GLU C 192    98.369  3.019   -38.247 1.0   0.0             C   
ATOM  21846 CD   GLU C 192    96.845  3.051   -38.264 1.0   0.0             C   
ATOM  21847 OE1  GLU C 192    96.194  2.486   -39.183 1.0   0.0             O   
ATOM  21848 OE2  GLU C 192    96.259  3.68    -37.34  1.0   0.0             O   
ATOM  21849 N    LYS C 193    101.73  0.819   -41.027 1.0   0.0             N   
ATOM  21850 CA   LYS C 193    102.441 -0.313  -41.601 1.0   0.0             C   
ATOM  21851 C    LYS C 193    103.587 -0.88   -40.757 1.0   0.0             C   
ATOM  21852 O    LYS C 193    103.771 -2.096  -40.671 1.0   0.0             O   
ATOM  21853 CB   LYS C 193    102.959 0.021   -43.023 1.0   0.0             C   
ATOM  21854 CG   LYS C 193    101.834 0.181   -44.06  1.0   0.0             C   
ATOM  21855 CD   LYS C 193    102.382 0.472   -45.47  1.0   0.0             C   
ATOM  21856 CE   LYS C 193    101.319 0.528   -46.582 1.0   0.0             C   
ATOM  21857 NZ   LYS C 193    100.435 1.709   -46.414 1.0   0.0             N   
ATOM  21858 N    HIS C 194    104.39  -0.008  -40.12  1.0   0.0             N   
ATOM  21859 CA   HIS C 194    105.653 -0.392  -39.504 1.0   0.0             C   
ATOM  21860 C    HIS C 194    105.545 -0.43   -37.988 1.0   0.0             C   
ATOM  21861 O    HIS C 194    104.622 0.137   -37.401 1.0   0.0             O   
ATOM  21862 CB   HIS C 194    106.782 0.572   -39.919 1.0   0.0             C   
ATOM  21863 CG   HIS C 194    106.839 0.803   -41.407 1.0   0.0             C   
ATOM  21864 CD2  HIS C 194    106.607 1.948   -42.108 1.0   0.0             C   
ATOM  21865 ND1  HIS C 194    107.253 -0.207  -42.267 1.0   0.0             N   
ATOM  21866 CE1  HIS C 194    107.248 0.344   -43.47  1.0   0.0             C   
ATOM  21867 NE2  HIS C 194    106.866 1.644   -43.427 1.0   0.0             N   
ATOM  21868 N    LYS C 195    106.467 -1.13   -37.302 1.0   0.0             N   
ATOM  21869 CA   LYS C 195    106.385 -1.362  -35.869 1.0   0.0             C   
ATOM  21870 C    LYS C 195    107.325 -0.489  -35.048 1.0   0.0             C   
ATOM  21871 O    LYS C 195    106.888 0.267   -34.179 1.0   0.0             O   
ATOM  21872 CB   LYS C 195    106.619 -2.863  -35.544 1.0   0.0             C   
ATOM  21873 CG   LYS C 195    106.682 -3.22   -34.045 1.0   0.0             C   
ATOM  21874 CD   LYS C 195    106.829 -4.738  -33.813 1.0   0.0             C   
ATOM  21875 CE   LYS C 195    106.967 -5.119  -32.33  1.0   0.0             C   
ATOM  21876 NZ   LYS C 195    107.091 -6.59   -32.175 1.0   0.0             N   
ATOM  21877 N    VAL C 196    108.643 -0.584  -35.277 1.0   0.0             N   
ATOM  21878 CA   VAL C 196    109.653 0.064   -34.461 1.0   0.0             C   
ATOM  21879 C    VAL C 196    109.996 1.436   -35.011 1.0   0.0             C   
ATOM  21880 O    VAL C 196    110.364 1.593   -36.178 1.0   0.0             O   
ATOM  21881 CB   VAL C 196    110.93  -0.77   -34.335 1.0   0.0             C   
ATOM  21882 CG1  VAL C 196    111.984 -0.044  -33.47  1.0   0.0             C   
ATOM  21883 CG2  VAL C 196    110.586 -2.137  -33.712 1.0   0.0             C   
ATOM  21884 N    TYR C 197    109.898 2.463   -34.15  1.0   0.0             N   
ATOM  21885 CA   TYR C 197    110.25  3.833   -34.455 1.0   0.0             C   
ATOM  21886 C    TYR C 197    111.418 4.25    -33.583 1.0   0.0             C   
ATOM  21887 O    TYR C 197    111.409 4.051   -32.368 1.0   0.0             O   
ATOM  21888 CB   TYR C 197    109.054 4.793   -34.227 1.0   0.0             C   
ATOM  21889 CG   TYR C 197    108.067 4.588   -35.339 1.0   0.0             C   
ATOM  21890 CD1  TYR C 197    108.213 5.333   -36.518 1.0   0.0             C   
ATOM  21891 CD2  TYR C 197    107.031 3.639   -35.254 1.0   0.0             C   
ATOM  21892 CE1  TYR C 197    107.405 5.071   -37.628 1.0   0.0             C   
ATOM  21893 CE2  TYR C 197    106.217 3.374   -36.367 1.0   0.0             C   
ATOM  21894 CZ   TYR C 197    106.429 4.074   -37.56  1.0   0.0             C   
ATOM  21895 OH   TYR C 197    105.671 3.797   -38.708 1.0   0.0             O   
ATOM  21896 N    ALA C 198    112.484 4.807   -34.188 1.0   0.0             N   
ATOM  21897 CA   ALA C 198    113.713 5.057   -33.472 1.0   0.0             C   
ATOM  21898 C    ALA C 198    114.453 6.271   -34.003 1.0   0.0             C   
ATOM  21899 O    ALA C 198    114.51  6.52    -35.208 1.0   0.0             O   
ATOM  21900 CB   ALA C 198    114.651 3.834   -33.578 1.0   0.0             C   
ATOM  21901 N    CYS C 199    115.082 7.036   -33.09  1.0   0.0             N   
ATOM  21902 CA   CYS C 199    116.028 8.076   -33.437 1.0   0.0             C   
ATOM  21903 C    CYS C 199    117.396 7.735   -32.859 1.0   0.0             C   
ATOM  21904 O    CYS C 199    117.575 7.558   -31.653 1.0   0.0             O   
ATOM  21905 CB   CYS C 199    115.566 9.495   -32.991 1.0   0.0             C   
ATOM  21906 SG   CYS C 199    115.276 9.724   -31.202 1.0   0.0             S   
ATOM  21907 N    GLU C 200    118.407 7.607   -33.737 1.0   0.0             N   
ATOM  21908 CA   GLU C 200    119.787 7.379   -33.364 1.0   0.0             C   
ATOM  21909 C    GLU C 200    120.564 8.683   -33.396 1.0   0.0             C   
ATOM  21910 O    GLU C 200    120.596 9.394   -34.4   1.0   0.0             O   
ATOM  21911 CB   GLU C 200    120.461 6.316   -34.274 1.0   0.0             C   
ATOM  21912 CG   GLU C 200    121.99  6.144   -34.068 1.0   0.0             C   
ATOM  21913 CD   GLU C 200    122.595 5.078   -34.98  1.0   0.0             C   
ATOM  21914 OE1  GLU C 200    122.246 3.873   -34.846 1.0   0.0             O   
ATOM  21915 OE2  GLU C 200    123.435 5.426   -35.852 1.0   0.0             O   
ATOM  21916 N    VAL C 201    121.196 9.044   -32.273 1.0   0.0             N   
ATOM  21917 CA   VAL C 201    121.838 10.322  -32.071 1.0   0.0             C   
ATOM  21918 C    VAL C 201    123.334 10.124  -31.962 1.0   0.0             C   
ATOM  21919 O    VAL C 201    123.828 9.308   -31.178 1.0   0.0             O   
ATOM  21920 CB   VAL C 201    121.302 11.029  -30.826 1.0   0.0             C   
ATOM  21921 CG1  VAL C 201    122.122 12.294  -30.505 1.0   0.0             C   
ATOM  21922 CG2  VAL C 201    119.822 11.386  -31.063 1.0   0.0             C   
ATOM  21923 N    THR C 202    124.098 10.877  -32.775 1.0   0.0             N   
ATOM  21924 CA   THR C 202    125.553 10.921  -32.725 1.0   0.0             C   
ATOM  21925 C    THR C 202    126.051 12.336  -32.5   1.0   0.0             C   
ATOM  21926 O    THR C 202    125.497 13.32   -32.992 1.0   0.0             O   
ATOM  21927 CB   THR C 202    126.275 10.306  -33.928 1.0   0.0             C   
ATOM  21928 CG2  THR C 202    126.226 8.778   -33.795 1.0   0.0             C   
ATOM  21929 OG1  THR C 202    125.657 10.621  -35.169 1.0   0.0             O   
ATOM  21930 N    HIS C 203    127.121 12.47   -31.694 1.0   0.0             N   
ATOM  21931 CA   HIS C 203    127.649 13.754  -31.278 1.0   0.0             C   
ATOM  21932 C    HIS C 203    129.095 13.576  -30.835 1.0   0.0             C   
ATOM  21933 O    HIS C 203    129.555 12.459  -30.598 1.0   0.0             O   
ATOM  21934 CB   HIS C 203    126.791 14.366  -30.131 1.0   0.0             C   
ATOM  21935 CG   HIS C 203    127.256 15.697  -29.61  1.0   0.0             C   
ATOM  21936 CD2  HIS C 203    126.98  16.946  -30.059 1.0   0.0             C   
ATOM  21937 ND1  HIS C 203    128.003 15.764  -28.446 1.0   0.0             N   
ATOM  21938 CE1  HIS C 203    128.181 17.055  -28.226 1.0   0.0             C   
ATOM  21939 NE2  HIS C 203    127.589 17.811  -29.179 1.0   0.0             N   
ATOM  21940 N    GLN C 204    129.854 14.683  -30.723 1.0   0.0             N   
ATOM  21941 CA   GLN C 204    131.235 14.73   -30.272 1.0   0.0             C   
ATOM  21942 C    GLN C 204    131.488 14.151  -28.878 1.0   0.0             C   
ATOM  21943 O    GLN C 204    132.485 13.468  -28.638 1.0   0.0             O   
ATOM  21944 CB   GLN C 204    131.707 16.207  -30.336 1.0   0.0             C   
ATOM  21945 CG   GLN C 204    133.104 16.543  -29.754 1.0   0.0             C   
ATOM  21946 CD   GLN C 204    134.222 15.662  -30.325 1.0   0.0             C   
ATOM  21947 NE2  GLN C 204    135.245 15.377  -29.486 1.0   0.0             N   
ATOM  21948 OE1  GLN C 204    134.214 15.25   -31.489 1.0   0.0             O   
ATOM  21949 N    GLY C 205    130.571 14.399  -27.919 1.0   0.0             N   
ATOM  21950 CA   GLY C 205    130.684 13.925  -26.543 1.0   0.0             C   
ATOM  21951 C    GLY C 205    130.385 12.453  -26.36  1.0   0.0             C   
ATOM  21952 O    GLY C 205    130.768 11.849  -25.358 1.0   0.0             O   
ATOM  21953 N    LEU C 206    129.674 11.832  -27.317 1.0   0.0             N   
ATOM  21954 CA   LEU C 206    129.279 10.438  -27.256 1.0   0.0             C   
ATOM  21955 C    LEU C 206    130.366 9.46    -27.7   1.0   0.0             C   
ATOM  21956 O    LEU C 206    130.867 9.498   -28.825 1.0   0.0             O   
ATOM  21957 CB   LEU C 206    128.007 10.184  -28.105 1.0   0.0             C   
ATOM  21958 CG   LEU C 206    126.734 10.88   -27.583 1.0   0.0             C   
ATOM  21959 CD1  LEU C 206    125.566 10.66   -28.555 1.0   0.0             C   
ATOM  21960 CD2  LEU C 206    126.356 10.378  -26.183 1.0   0.0             C   
ATOM  21961 N    SER C 207    130.739 8.514   -26.809 1.0   0.0             N   
ATOM  21962 CA   SER C 207    131.646 7.417   -27.14  1.0   0.0             C   
ATOM  21963 C    SER C 207    130.951 6.308   -27.919 1.0   0.0             C   
ATOM  21964 O    SER C 207    131.582 5.551   -28.657 1.0   0.0             O   
ATOM  21965 CB   SER C 207    132.266 6.759   -25.874 1.0   0.0             C   
ATOM  21966 OG   SER C 207    132.982 7.72    -25.089 1.0   0.0             O   
ATOM  21967 N    SER C 208    129.614 6.212   -27.79  1.0   0.0             N   
ATOM  21968 CA   SER C 208    128.782 5.248   -28.499 1.0   0.0             C   
ATOM  21969 C    SER C 208    127.464 5.936   -28.841 1.0   0.0             C   
ATOM  21970 O    SER C 208    126.976 6.688   -27.993 1.0   0.0             O   
ATOM  21971 CB   SER C 208    128.43  3.984   -27.659 1.0   0.0             C   
ATOM  21972 OG   SER C 208    129.607 3.279   -27.252 1.0   0.0             O   
ATOM  21973 N    PRO C 209    126.859 5.77    -30.025 1.0   0.0             N   
ATOM  21974 CA   PRO C 209    125.507 6.243   -30.351 1.0   0.0             C   
ATOM  21975 C    PRO C 209    124.431 6.109   -29.281 1.0   0.0             C   
ATOM  21976 O    PRO C 209    124.316 5.055   -28.649 1.0   0.0             O   
ATOM  21977 CB   PRO C 209    125.134 5.484   -31.637 1.0   0.0             C   
ATOM  21978 CG   PRO C 209    126.48  5.181   -32.301 1.0   0.0             C   
ATOM  21979 CD   PRO C 209    127.418 4.961   -31.113 1.0   0.0             C   
ATOM  21980 N    VAL C 210    123.599 7.15    -29.096 1.0   0.0             N   
ATOM  21981 CA   VAL C 210    122.44  7.089   -28.225 1.0   0.0             C   
ATOM  21982 C    VAL C 210    121.215 6.842   -29.077 1.0   0.0             C   
ATOM  21983 O    VAL C 210    120.87  7.64    -29.943 1.0   0.0             O   
ATOM  21984 CB   VAL C 210    122.26  8.35    -27.384 1.0   0.0             C   
ATOM  21985 CG1  VAL C 210    120.91  8.344   -26.634 1.0   0.0             C   
ATOM  21986 CG2  VAL C 210    123.415 8.413   -26.373 1.0   0.0             C   
ATOM  21987 N    THR C 211    120.522 5.706   -28.876 1.0   0.0             N   
ATOM  21988 CA   THR C 211    119.343 5.388   -29.676 1.0   0.0             C   
ATOM  21989 C    THR C 211    118.148 5.312   -28.764 1.0   0.0             C   
ATOM  21990 O    THR C 211    118.1   4.491   -27.847 1.0   0.0             O   
ATOM  21991 CB   THR C 211    119.444 4.073   -30.444 1.0   0.0             C   
ATOM  21992 CG2  THR C 211    118.291 3.955   -31.455 1.0   0.0             C   
ATOM  21993 OG1  THR C 211    120.655 4.02    -31.189 1.0   0.0             O   
ATOM  21994 N    LYS C 212    117.139 6.169   -29.0   1.0   0.0             N   
ATOM  21995 CA   LYS C 212    115.877 6.121   -28.292 1.0   0.0             C   
ATOM  21996 C    LYS C 212    114.793 5.634   -29.234 1.0   0.0             C   
ATOM  21997 O    LYS C 212    114.771 5.961   -30.421 1.0   0.0             O   
ATOM  21998 CB   LYS C 212    115.491 7.481   -27.661 1.0   0.0             C   
ATOM  21999 CG   LYS C 212    116.472 7.975   -26.581 1.0   0.0             C   
ATOM  22000 CD   LYS C 212    116.682 6.979   -25.423 1.0   0.0             C   
ATOM  22001 CE   LYS C 212    117.636 7.461   -24.314 1.0   0.0             C   
ATOM  22002 NZ   LYS C 212    116.968 8.431   -23.407 1.0   0.0             N   
ATOM  22003 N    SER C 213    113.894 4.77    -28.729 1.0   0.0             N   
ATOM  22004 CA   SER C 213    113.02  3.993   -29.592 1.0   0.0             C   
ATOM  22005 C    SER C 213    111.721 3.689   -28.888 1.0   0.0             C   
ATOM  22006 O    SER C 213    111.646 3.653   -27.659 1.0   0.0             O   
ATOM  22007 CB   SER C 213    113.604 2.601   -30.002 1.0   0.0             C   
ATOM  22008 OG   SER C 213    114.909 2.708   -30.573 1.0   0.0             O   
ATOM  22009 N    PHE C 214    110.663 3.418   -29.666 1.0   0.0             N   
ATOM  22010 CA   PHE C 214    109.443 2.845   -29.146 1.0   0.0             C   
ATOM  22011 C    PHE C 214    108.841 1.909   -30.185 1.0   0.0             C   
ATOM  22012 O    PHE C 214    109.064 2.034   -31.392 1.0   0.0             O   
ATOM  22013 CB   PHE C 214    108.411 3.922   -28.682 1.0   0.0             C   
ATOM  22014 CG   PHE C 214    107.91  4.816   -29.793 1.0   0.0             C   
ATOM  22015 CD1  PHE C 214    106.718 4.5     -30.472 1.0   0.0             C   
ATOM  22016 CD2  PHE C 214    108.58  6.006   -30.122 1.0   0.0             C   
ATOM  22017 CE1  PHE C 214    106.235 5.325   -31.493 1.0   0.0             C   
ATOM  22018 CE2  PHE C 214    108.095 6.84    -31.138 1.0   0.0             C   
ATOM  22019 CZ   PHE C 214    106.928 6.492   -31.831 1.0   0.0             C   
ATOM  22020 N    ASN C 215    108.052 0.923   -29.717 1.0   0.0             N   
ATOM  22021 CA   ASN C 215    107.235 0.097   -30.584 1.0   0.0             C   
ATOM  22022 C    ASN C 215    105.859 0.743   -30.691 1.0   0.0             C   
ATOM  22023 O    ASN C 215    105.252 1.119   -29.686 1.0   0.0             O   
ATOM  22024 CB   ASN C 215    107.04  -1.335  -30.025 1.0   0.0             C   
ATOM  22025 CG   ASN C 215    108.355 -2.098  -29.882 1.0   0.0             C   
ATOM  22026 ND2  ASN C 215    108.258 -3.295  -29.255 1.0   0.0             N   
ATOM  22027 OD1  ASN C 215    109.441 -1.683  -30.29  1.0   0.0             O   
ATOM  22028 N    ARG C 216    105.319 0.9     -31.913 1.0   0.0             N   
ATOM  22029 CA   ARG C 216    103.995 1.455   -32.122 1.0   0.0             C   
ATOM  22030 C    ARG C 216    102.871 0.68    -31.43  1.0   0.0             C   
ATOM  22031 O    ARG C 216    102.705 -0.53   -31.602 1.0   0.0             O   
ATOM  22032 CB   ARG C 216    103.717 1.628   -33.639 1.0   0.0             C   
ATOM  22033 CG   ARG C 216    102.293 2.101   -34.006 1.0   0.0             C   
ATOM  22034 CD   ARG C 216    102.037 2.272   -35.514 1.0   0.0             C   
ATOM  22035 NE   ARG C 216    102.28  0.958   -36.189 1.0   0.0             N   
ATOM  22036 CZ   ARG C 216    101.514 -0.118  -36.085 1.0   0.0             C   
ATOM  22037 NH1  ARG C 216    100.316 -0.103  -35.546 1.0   0.0             N   
ATOM  22038 NH2  ARG C 216    101.977 -1.26   -36.548 1.0   0.0             N   
ATOM  22039 N    GLY C 217    102.075 1.383   -30.592 1.0   0.0             N   
ATOM  22040 CA   GLY C 217    100.949 0.805   -29.863 1.0   0.0             C   
ATOM  22041 C    GLY C 217    101.301 0.313   -28.477 1.0   0.0             C   
ATOM  22042 O    GLY C 217    100.434 -0.183  -27.757 1.0   0.0             O   
ATOM  22043 N    GLU C 218    102.573 0.457   -28.048 1.0   0.0             N   
ATOM  22044 CA   GLU C 218    103.023 0.059   -26.719 1.0   0.0             C   
ATOM  22045 C    GLU C 218    103.264 1.268   -25.813 1.0   0.0             C   
ATOM  22046 O    GLU C 218    103.679 1.131   -24.658 1.0   0.0             O   
ATOM  22047 CB   GLU C 218    104.332 -0.781  -26.801 1.0   0.0             C   
ATOM  22048 CG   GLU C 218    104.147 -2.169  -27.473 1.0   0.0             C   
ATOM  22049 CD   GLU C 218    105.358 -3.095  -27.338 1.0   0.0             C   
ATOM  22050 OE1  GLU C 218    105.657 -3.842  -28.31  1.0   0.0             O   
ATOM  22051 OE2  GLU C 218    106.019 -3.111  -26.265 1.0   0.0             O   
ATOM  22052 N    CYS C 219    103.0   2.488   -26.313 1.0   0.0             N   
ATOM  22053 CA   CYS C 219    103.266 3.73    -25.609 1.0   0.0             C   
ATOM  22054 C    CYS C 219    101.985 4.284   -24.915 1.0   0.0             C   
ATOM  22055 CB   CYS C 219    103.845 4.785   -26.588 1.0   0.0             C   
ATOM  22056 SG   CYS C 219    104.611 6.214   -25.756 1.0   0.0             S   
ATOM  22057 OT1  CYS C 219    100.937 4.471   -25.592 1.0   0.0             O   
ATOM  22058 OT2  CYS C 219    102.026 4.534   -23.679 1.0   0.0             O   
ATOM  22060 N    GLU D   1    106.713 52.758  -22.759 1.0   0.0             N   
ATOM  22061 CA   GLU D   1    108.115 52.62   -23.293 1.0   0.0             C   
ATOM  22062 C    GLU D   1    108.364 53.363  -24.604 1.0   0.0             C   
ATOM  22063 O    GLU D   1    107.479 53.479  -25.453 1.0   0.0             O   
ATOM  22064 CB   GLU D   1    108.491 51.1    -23.363 1.0   0.0             C   
ATOM  22065 CG   GLU D   1    109.702 50.709  -24.262 1.0   0.0             C   
ATOM  22066 CD   GLU D   1    110.079 49.228  -24.181 1.0   0.0             C   
ATOM  22067 OE1  GLU D   1    111.071 48.834  -24.851 1.0   0.0             O   
ATOM  22068 OE2  GLU D   1    109.414 48.44   -23.456 1.0   0.0             O   
ATOM  22069 N    VAL D   2    109.579 53.926  -24.795 1.0   0.0             N   
ATOM  22070 CA   VAL D   2    109.924 54.683  -25.991 1.0   0.0             C   
ATOM  22071 C    VAL D   2    110.409 53.739  -27.085 1.0   0.0             C   
ATOM  22072 O    VAL D   2    111.394 53.017  -26.916 1.0   0.0             O   
ATOM  22073 CB   VAL D   2    110.98  55.75   -25.711 1.0   0.0             C   
ATOM  22074 CG1  VAL D   2    111.265 56.567  -26.987 1.0   0.0             C   
ATOM  22075 CG2  VAL D   2    110.476 56.686  -24.594 1.0   0.0             C   
ATOM  22076 N    GLN D   3    109.708 53.703  -28.234 1.0   0.0             N   
ATOM  22077 CA   GLN D   3    109.998 52.745  -29.281 1.0   0.0             C   
ATOM  22078 C    GLN D   3    109.384 53.147  -30.612 1.0   0.0             C   
ATOM  22079 O    GLN D   3    108.446 53.94   -30.687 1.0   0.0             O   
ATOM  22080 CB   GLN D   3    109.497 51.311  -28.917 1.0   0.0             C   
ATOM  22081 CG   GLN D   3    107.978 51.222  -28.618 1.0   0.0             C   
ATOM  22082 CD   GLN D   3    107.55  49.815  -28.191 1.0   0.0             C   
ATOM  22083 NE2  GLN D   3    107.676 48.839  -29.12  1.0   0.0             N   
ATOM  22084 OE1  GLN D   3    107.097 49.583  -27.066 1.0   0.0             O   
ATOM  22085 N    LEU D   4    109.891 52.572  -31.717 1.0   0.0             N   
ATOM  22086 CA   LEU D   4    109.191 52.556  -32.99  1.0   0.0             C   
ATOM  22087 C    LEU D   4    108.325 51.302  -33.114 1.0   0.0             C   
ATOM  22088 O    LEU D   4    108.742 50.195  -32.767 1.0   0.0             O   
ATOM  22089 CB   LEU D   4    110.182 52.603  -34.173 1.0   0.0             C   
ATOM  22090 CG   LEU D   4    110.875 53.962  -34.383 1.0   0.0             C   
ATOM  22091 CD1  LEU D   4    112.089 53.807  -35.31  1.0   0.0             C   
ATOM  22092 CD2  LEU D   4    109.9   54.996  -34.959 1.0   0.0             C   
ATOM  22093 N    VAL D   5    107.082 51.456  -33.606 1.0   0.0             N   
ATOM  22094 CA   VAL D   5    106.12  50.373  -33.738 1.0   0.0             C   
ATOM  22095 C    VAL D   5    105.765 50.201  -35.204 1.0   0.0             C   
ATOM  22096 O    VAL D   5    105.27  51.12   -35.86  1.0   0.0             O   
ATOM  22097 CB   VAL D   5    104.839 50.621  -32.937 1.0   0.0             C   
ATOM  22098 CG1  VAL D   5    103.852 49.449  -33.12  1.0   0.0             C   
ATOM  22099 CG2  VAL D   5    105.191 50.785  -31.445 1.0   0.0             C   
ATOM  22100 N    GLU D   6    106.02  49.007  -35.763 1.0   0.0             N   
ATOM  22101 CA   GLU D   6    105.781 48.7    -37.158 1.0   0.0             C   
ATOM  22102 C    GLU D   6    104.569 47.81   -37.355 1.0   0.0             C   
ATOM  22103 O    GLU D   6    104.301 46.897  -36.573 1.0   0.0             O   
ATOM  22104 CB   GLU D   6    107.011 48.026  -37.808 1.0   0.0             C   
ATOM  22105 CG   GLU D   6    108.213 48.986  -37.887 1.0   0.0             C   
ATOM  22106 CD   GLU D   6    109.39  48.368  -38.638 1.0   0.0             C   
ATOM  22107 OE1  GLU D   6    109.259 48.115  -39.865 1.0   0.0             O   
ATOM  22108 OE2  GLU D   6    110.459 48.152  -38.002 1.0   0.0             O   
ATOM  22109 N    SER D   7    103.796 48.069  -38.421 1.0   0.0             N   
ATOM  22110 CA   SER D   7    102.589 47.319  -38.729 1.0   0.0             C   
ATOM  22111 C    SER D   7    102.289 47.383  -40.215 1.0   0.0             C   
ATOM  22112 O    SER D   7    102.825 48.218  -40.943 1.0   0.0             O   
ATOM  22113 CB   SER D   7    101.34  47.809  -37.929 1.0   0.0             C   
ATOM  22114 OG   SER D   7    101.072 49.205  -38.123 1.0   0.0             O   
ATOM  22115 N    GLY D   8    101.432 46.466  -40.717 1.0   0.0             N   
ATOM  22116 CA   GLY D   8    100.938 46.503  -42.094 1.0   0.0             C   
ATOM  22117 C    GLY D   8    101.61  45.514  -43.013 1.0   0.0             C   
ATOM  22118 O    GLY D   8    101.363 45.519  -44.217 1.0   0.0             O   
ATOM  22119 N    GLY D   9    102.476 44.63   -42.47  1.0   0.0             N   
ATOM  22120 CA   GLY D   9    103.144 43.563  -43.219 1.0   0.0             C   
ATOM  22121 C    GLY D   9    102.299 42.328  -43.456 1.0   0.0             C   
ATOM  22122 O    GLY D   9    101.082 42.383  -43.641 1.0   0.0             O   
ATOM  22123 N    GLY D  10    102.948 41.146  -43.45  1.0   0.0             N   
ATOM  22124 CA   GLY D  10    102.303 39.855  -43.665 1.0   0.0             C   
ATOM  22125 C    GLY D  10    102.338 39.393  -45.103 1.0   0.0             C   
ATOM  22126 O    GLY D  10    103.156 39.827  -45.914 1.0   0.0             O   
ATOM  22127 N    LEU D  11    101.468 38.428  -45.44  1.0   0.0             N   
ATOM  22128 CA   LEU D  11    101.277 37.926  -46.788 1.0   0.0             C   
ATOM  22129 C    LEU D  11    100.741 38.912  -47.822 1.0   0.0             C   
ATOM  22130 O    LEU D  11    99.848  39.724  -47.567 1.0   0.0             O   
ATOM  22131 CB   LEU D  11    100.408 36.646  -46.789 1.0   0.0             C   
ATOM  22132 CG   LEU D  11    101.174 35.409  -46.288 1.0   0.0             C   
ATOM  22133 CD1  LEU D  11    100.216 34.325  -45.792 1.0   0.0             C   
ATOM  22134 CD2  LEU D  11    102.073 34.839  -47.389 1.0   0.0             C   
ATOM  22135 N    VAL D  12    101.278 38.818  -49.051 1.0   0.0             N   
ATOM  22136 CA   VAL D  12    100.843 39.592  -50.194 1.0   0.0             C   
ATOM  22137 C    VAL D  12    101.086 38.775  -51.462 1.0   0.0             C   
ATOM  22138 O    VAL D  12    102.041 38.005  -51.564 1.0   0.0             O   
ATOM  22139 CB   VAL D  12    101.517 40.97   -50.244 1.0   0.0             C   
ATOM  22140 CG1  VAL D  12    103.05  40.834  -50.321 1.0   0.0             C   
ATOM  22141 CG2  VAL D  12    100.972 41.829  -51.403 1.0   0.0             C   
ATOM  22142 N    GLN D  13    100.182 38.88   -52.462 1.0   0.0             N   
ATOM  22143 CA   GLN D  13    100.334 38.25   -53.763 1.0   0.0             C   
ATOM  22144 C    GLN D  13    101.566 38.713  -54.567 1.0   0.0             C   
ATOM  22145 O    GLN D  13    101.884 39.907  -54.547 1.0   0.0             O   
ATOM  22146 CB   GLN D  13    99.067  38.491  -54.631 1.0   0.0             C   
ATOM  22147 CG   GLN D  13    97.771  37.822  -54.103 1.0   0.0             C   
ATOM  22148 CD   GLN D  13    97.856  36.292  -54.086 1.0   0.0             C   
ATOM  22149 NE2  GLN D  13    97.122  35.657  -53.143 1.0   0.0             N   
ATOM  22150 OE1  GLN D  13    98.535  35.662  -54.903 1.0   0.0             O   
ATOM  22151 N    PRO D  14    102.283 37.858  -55.308 1.0   0.0             N   
ATOM  22152 CA   PRO D  14    103.118 38.252  -56.446 1.0   0.0             C   
ATOM  22153 C    PRO D  14    102.515 39.305  -57.37  1.0   0.0             C   
ATOM  22154 O    PRO D  14    101.392 39.141  -57.853 1.0   0.0             O   
ATOM  22155 CB   PRO D  14    103.445 36.927  -57.157 1.0   0.0             C   
ATOM  22156 CG   PRO D  14    103.357 35.877  -56.044 1.0   0.0             C   
ATOM  22157 CD   PRO D  14    102.216 36.403  -55.172 1.0   0.0             C   
ATOM  22158 N    GLY D  15    103.245 40.409  -57.618 1.0   0.0             N   
ATOM  22159 CA   GLY D  15    102.785 41.543  -58.409 1.0   0.0             C   
ATOM  22160 C    GLY D  15    101.889 42.496  -57.645 1.0   0.0             C   
ATOM  22161 O    GLY D  15    101.442 43.507  -58.185 1.0   0.0             O   
ATOM  22162 N    GLY D  16    101.604 42.199  -56.36  1.0   0.0             N   
ATOM  22163 CA   GLY D  16    100.749 42.997  -55.488 1.0   0.0             C   
ATOM  22164 C    GLY D  16    101.392 44.238  -54.92  1.0   0.0             C   
ATOM  22165 O    GLY D  16    102.575 44.516  -55.112 1.0   0.0             O   
ATOM  22166 N    SER D  17    100.594 45.005  -54.159 1.0   0.0             N   
ATOM  22167 CA   SER D  17    101.017 46.219  -53.473 1.0   0.0             C   
ATOM  22168 C    SER D  17    100.825 46.062  -51.976 1.0   0.0             C   
ATOM  22169 O    SER D  17    99.811  45.534  -51.519 1.0   0.0             O   
ATOM  22170 CB   SER D  17    100.22  47.483  -53.912 1.0   0.0             C   
ATOM  22171 OG   SER D  17    100.583 47.916  -55.226 1.0   0.0             O   
ATOM  22172 N    LEU D  18    101.795 46.528  -51.167 1.0   0.0             N   
ATOM  22173 CA   LEU D  18    101.721 46.43   -49.72  1.0   0.0             C   
ATOM  22174 C    LEU D  18    102.327 47.681  -49.106 1.0   0.0             C   
ATOM  22175 O    LEU D  18    103.345 48.191  -49.575 1.0   0.0             O   
ATOM  22176 CB   LEU D  18    102.482 45.181  -49.209 1.0   0.0             C   
ATOM  22177 CG   LEU D  18    102.239 44.803  -47.733 1.0   0.0             C   
ATOM  22178 CD1  LEU D  18    100.78  44.397  -47.476 1.0   0.0             C   
ATOM  22179 CD2  LEU D  18    103.175 43.659  -47.326 1.0   0.0             C   
ATOM  22180 N    LYS D  19    101.692 48.241  -48.057 1.0   0.0             N   
ATOM  22181 CA   LYS D  19    102.137 49.48   -47.446 1.0   0.0             C   
ATOM  22182 C    LYS D  19    102.434 49.261  -45.973 1.0   0.0             C   
ATOM  22183 O    LYS D  19    101.555 48.936  -45.171 1.0   0.0             O   
ATOM  22184 CB   LYS D  19    101.062 50.58   -47.613 1.0   0.0             C   
ATOM  22185 CG   LYS D  19    101.49  51.986  -47.157 1.0   0.0             C   
ATOM  22186 CD   LYS D  19    100.417 53.037  -47.51  1.0   0.0             C   
ATOM  22187 CE   LYS D  19    100.796 54.475  -47.128 1.0   0.0             C   
ATOM  22188 NZ   LYS D  19    99.733  55.425  -47.542 1.0   0.0             N   
ATOM  22189 N    LEU D  20    103.705 49.439  -45.581 1.0   0.0             N   
ATOM  22190 CA   LEU D  20    104.161 49.258  -44.218 1.0   0.0             C   
ATOM  22191 C    LEU D  20    104.115 50.584  -43.478 1.0   0.0             C   
ATOM  22192 O    LEU D  20    104.478 51.63   -44.016 1.0   0.0             O   
ATOM  22193 CB   LEU D  20    105.599 48.689  -44.144 1.0   0.0             C   
ATOM  22194 CG   LEU D  20    105.863 47.449  -45.027 1.0   0.0             C   
ATOM  22195 CD1  LEU D  20    107.28  46.914  -44.781 1.0   0.0             C   
ATOM  22196 CD2  LEU D  20    104.836 46.334  -44.798 1.0   0.0             C   
ATOM  22197 N    SER D  21    103.658 50.57   -42.216 1.0   0.0             N   
ATOM  22198 CA   SER D  21    103.485 51.767  -41.408 1.0   0.0             C   
ATOM  22199 C    SER D  21    104.385 51.691  -40.195 1.0   0.0             C   
ATOM  22200 O    SER D  21    104.295 50.757  -39.401 1.0   0.0             O   
ATOM  22201 CB   SER D  21    102.032 51.931  -40.879 1.0   0.0             C   
ATOM  22202 OG   SER D  21    101.092 52.046  -41.95  1.0   0.0             O   
ATOM  22203 N    CYS D  22    105.277 52.679  -40.012 1.0   0.0             N   
ATOM  22204 CA   CYS D  22    106.189 52.754  -38.886 1.0   0.0             C   
ATOM  22205 C    CYS D  22    105.859 53.981  -38.054 1.0   0.0             C   
ATOM  22206 O    CYS D  22    106.025 55.117  -38.497 1.0   0.0             O   
ATOM  22207 CB   CYS D  22    107.655 52.86   -39.376 1.0   0.0             C   
ATOM  22208 SG   CYS D  22    108.876 52.998  -38.038 1.0   0.0             S   
ATOM  22209 N    ALA D  23    105.383 53.777  -36.817 1.0   0.0             N   
ATOM  22210 CA   ALA D  23    104.864 54.826  -35.971 1.0   0.0             C   
ATOM  22211 C    ALA D  23    105.731 55.016  -34.737 1.0   0.0             C   
ATOM  22212 O    ALA D  23    106.175 54.057  -34.103 1.0   0.0             O   
ATOM  22213 CB   ALA D  23    103.431 54.474  -35.525 1.0   0.0             C   
ATOM  22214 N    ALA D  24    106.005 56.277  -34.359 1.0   0.0             N   
ATOM  22215 CA   ALA D  24    106.769 56.586  -33.171 1.0   0.0             C   
ATOM  22216 C    ALA D  24    105.916 56.602  -31.906 1.0   0.0             C   
ATOM  22217 O    ALA D  24    104.873 57.254  -31.828 1.0   0.0             O   
ATOM  22218 CB   ALA D  24    107.483 57.937  -33.339 1.0   0.0             C   
ATOM  22219 N    SER D  25    106.357 55.861  -30.871 1.0   0.0             N   
ATOM  22220 CA   SER D  25    105.693 55.788  -29.58  1.0   0.0             C   
ATOM  22221 C    SER D  25    106.628 56.339  -28.523 1.0   0.0             C   
ATOM  22222 O    SER D  25    107.7   55.791  -28.27  1.0   0.0             O   
ATOM  22223 CB   SER D  25    105.304 54.324  -29.205 1.0   0.0             C   
ATOM  22224 OG   SER D  25    104.622 54.218  -27.947 1.0   0.0             O   
ATOM  22225 N    GLY D  26    106.25  57.461  -27.876 1.0   0.0             N   
ATOM  22226 CA   GLY D  26    106.998 58.031  -26.757 1.0   0.0             C   
ATOM  22227 C    GLY D  26    108.04  59.043  -27.167 1.0   0.0             C   
ATOM  22228 O    GLY D  26    108.811 59.52   -26.334 1.0   0.0             O   
ATOM  22229 N    PHE D  27    108.082 59.422  -28.458 1.0   0.0             N   
ATOM  22230 CA   PHE D  27    109.021 60.41   -28.957 1.0   0.0             C   
ATOM  22231 C    PHE D  27    108.481 61.008  -30.254 1.0   0.0             C   
ATOM  22232 O    PHE D  27    107.533 60.496  -30.852 1.0   0.0             O   
ATOM  22233 CB   PHE D  27    110.458 59.823  -29.151 1.0   0.0             C   
ATOM  22234 CG   PHE D  27    110.66  58.977  -30.389 1.0   0.0             C   
ATOM  22235 CD1  PHE D  27    111.303 59.529  -31.51  1.0   0.0             C   
ATOM  22236 CD2  PHE D  27    110.279 57.624  -30.425 1.0   0.0             C   
ATOM  22237 CE1  PHE D  27    111.569 58.753  -32.641 1.0   0.0             C   
ATOM  22238 CE2  PHE D  27    110.552 56.839  -31.552 1.0   0.0             C   
ATOM  22239 CZ   PHE D  27    111.208 57.403  -32.654 1.0   0.0             C   
ATOM  22240 N    THR D  28    109.069 62.137  -30.701 1.0   0.0             N   
ATOM  22241 CA   THR D  28    108.675 62.832  -31.926 1.0   0.0             C   
ATOM  22242 C    THR D  28    109.481 62.403  -33.144 1.0   0.0             C   
ATOM  22243 O    THR D  28    110.704 62.528  -33.183 1.0   0.0             O   
ATOM  22244 CB   THR D  28    108.763 64.357  -31.83  1.0   0.0             C   
ATOM  22245 CG2  THR D  28    107.65  64.857  -30.895 1.0   0.0             C   
ATOM  22246 OG1  THR D  28    110.003 64.786  -31.269 1.0   0.0             O   
ATOM  22247 N    LEU D  29    108.798 61.922  -34.202 1.0   0.0             N   
ATOM  22248 CA   LEU D  29    109.415 61.431  -35.425 1.0   0.0             C   
ATOM  22249 C    LEU D  29    109.858 62.548  -36.369 1.0   0.0             C   
ATOM  22250 O    LEU D  29    110.689 62.354  -37.255 1.0   0.0             O   
ATOM  22251 CB   LEU D  29    108.395 60.52   -36.168 1.0   0.0             C   
ATOM  22252 CG   LEU D  29    108.972 59.628  -37.293 1.0   0.0             C   
ATOM  22253 CD1  LEU D  29    110.062 58.679  -36.773 1.0   0.0             C   
ATOM  22254 CD2  LEU D  29    107.86  58.812  -37.97  1.0   0.0             C   
ATOM  22255 N    SER D  30    109.312 63.775  -36.198 1.0   0.0             N   
ATOM  22256 CA   SER D  30    109.468 64.891  -37.135 1.0   0.0             C   
ATOM  22257 C    SER D  30    110.909 65.325  -37.354 1.0   0.0             C   
ATOM  22258 O    SER D  30    111.33  65.611  -38.474 1.0   0.0             O   
ATOM  22259 CB   SER D  30    108.621 66.125  -36.714 1.0   0.0             C   
ATOM  22260 OG   SER D  30    108.535 67.108  -37.75  1.0   0.0             O   
ATOM  22261 N    GLY D  31    111.722 65.344  -36.273 1.0   0.0             N   
ATOM  22262 CA   GLY D  31    113.13  65.73   -36.333 1.0   0.0             C   
ATOM  22263 C    GLY D  31    114.03  64.703  -36.979 1.0   0.0             C   
ATOM  22264 O    GLY D  31    115.144 65.011  -37.4   1.0   0.0             O   
ATOM  22265 N    SER D  32    113.574 63.444  -37.073 1.0   0.0             N   
ATOM  22266 CA   SER D  32    114.329 62.352  -37.667 1.0   0.0             C   
ATOM  22267 C    SER D  32    114.111 62.192  -39.163 1.0   0.0             C   
ATOM  22268 O    SER D  32    112.987 62.212  -39.67  1.0   0.0             O   
ATOM  22269 CB   SER D  32    113.979 60.986  -37.016 1.0   0.0             C   
ATOM  22270 OG   SER D  32    114.479 60.914  -35.68  1.0   0.0             O   
ATOM  22271 N    ASN D  33    115.2   61.97   -39.923 1.0   0.0             N   
ATOM  22272 CA   ASN D  33    115.155 61.25   -41.187 1.0   0.0             C   
ATOM  22273 C    ASN D  33    114.786 59.777  -40.955 1.0   0.0             C   
ATOM  22274 O    ASN D  33    115.187 59.181  -39.955 1.0   0.0             O   
ATOM  22275 CB   ASN D  33    116.517 61.321  -41.931 1.0   0.0             C   
ATOM  22276 CG   ASN D  33    116.9   62.771  -42.217 1.0   0.0             C   
ATOM  22277 ND2  ASN D  33    118.222 63.036  -42.318 1.0   0.0             N   
ATOM  22278 OD1  ASN D  33    116.063 63.668  -42.34  1.0   0.0             O   
ATOM  22279 N    VAL D  34    114.015 59.147  -41.861 1.0   0.0             N   
ATOM  22280 CA   VAL D  34    113.554 57.78   -41.656 1.0   0.0             C   
ATOM  22281 C    VAL D  34    114.06  56.906  -42.783 1.0   0.0             C   
ATOM  22282 O    VAL D  34    113.767 57.128  -43.957 1.0   0.0             O   
ATOM  22283 CB   VAL D  34    112.036 57.651  -41.536 1.0   0.0             C   
ATOM  22284 CG1  VAL D  34    111.67  56.194  -41.177 1.0   0.0             C   
ATOM  22285 CG2  VAL D  34    111.523 58.615  -40.447 1.0   0.0             C   
ATOM  22286 N    HIS D  35    114.856 55.884  -42.437 1.0   0.0             N   
ATOM  22287 CA   HIS D  35    115.419 54.911  -43.343 1.0   0.0             C   
ATOM  22288 C    HIS D  35    114.738 53.565  -43.143 1.0   0.0             C   
ATOM  22289 O    HIS D  35    114.177 53.263  -42.089 1.0   0.0             O   
ATOM  22290 CB   HIS D  35    116.939 54.727  -43.111 1.0   0.0             C   
ATOM  22291 CG   HIS D  35    117.747 55.949  -43.448 1.0   0.0             C   
ATOM  22292 CD2  HIS D  35    117.692 57.209  -42.936 1.0   0.0             C   
ATOM  22293 ND1  HIS D  35    118.791 55.848  -44.353 1.0   0.0             N   
ATOM  22294 CE1  HIS D  35    119.345 57.046  -44.376 1.0   0.0             C   
ATOM  22295 NE2  HIS D  35    118.715 57.908  -43.541 1.0   0.0             N   
ATOM  22296 N    TRP D  36    114.76  52.719  -44.18  1.0   0.0             N   
ATOM  22297 CA   TRP D  36    114.186 51.393  -44.162 1.0   0.0             C   
ATOM  22298 C    TRP D  36    115.259 50.377  -44.525 1.0   0.0             C   
ATOM  22299 O    TRP D  36    116.071 50.595  -45.427 1.0   0.0             O   
ATOM  22300 CB   TRP D  36    112.963 51.296  -45.115 1.0   0.0             C   
ATOM  22301 CG   TRP D  36    111.776 52.095  -44.663 1.0   0.0             C   
ATOM  22302 CD1  TRP D  36    111.576 53.441  -44.851 1.0   0.0             C   
ATOM  22303 CD2  TRP D  36    110.62  51.606  -43.956 1.0   0.0             C   
ATOM  22304 CE2  TRP D  36    109.77  52.72   -43.739 1.0   0.0             C   
ATOM  22305 CE3  TRP D  36    110.226 50.344  -43.503 1.0   0.0             C   
ATOM  22306 NE1  TRP D  36    110.379 53.816  -44.285 1.0   0.0             N   
ATOM  22307 CZ2  TRP D  36    108.546 52.594  -43.099 1.0   0.0             C   
ATOM  22308 CZ3  TRP D  36    108.977 50.215  -42.888 1.0   0.0             C   
ATOM  22309 CH2  TRP D  36    108.149 51.317  -42.694 1.0   0.0             C   
ATOM  22310 N    VAL D  37    115.305 49.247  -43.798 1.0   0.0             N   
ATOM  22311 CA   VAL D  37    116.307 48.204  -43.947 1.0   0.0             C   
ATOM  22312 C    VAL D  37    115.575 46.872  -43.885 1.0   0.0             C   
ATOM  22313 O    VAL D  37    114.653 46.703  -43.092 1.0   0.0             O   
ATOM  22314 CB   VAL D  37    117.383 48.258  -42.851 1.0   0.0             C   
ATOM  22315 CG1  VAL D  37    118.372 47.084  -42.982 1.0   0.0             C   
ATOM  22316 CG2  VAL D  37    118.155 49.59   -42.935 1.0   0.0             C   
ATOM  22317 N    ARG D  38    115.917 45.885  -44.735 1.0   0.0             N   
ATOM  22318 CA   ARG D  38    115.278 44.584  -44.725 1.0   0.0             C   
ATOM  22319 C    ARG D  38    116.283 43.46   -44.527 1.0   0.0             C   
ATOM  22320 O    ARG D  38    117.432 43.524  -44.961 1.0   0.0             O   
ATOM  22321 CB   ARG D  38    114.439 44.331  -46.007 1.0   0.0             C   
ATOM  22322 CG   ARG D  38    115.219 44.173  -47.333 1.0   0.0             C   
ATOM  22323 CD   ARG D  38    114.277 44.016  -48.536 1.0   0.0             C   
ATOM  22324 NE   ARG D  38    115.096 43.782  -49.761 1.0   0.0             N   
ATOM  22325 CZ   ARG D  38    114.596 43.495  -50.954 1.0   0.0             C   
ATOM  22326 NH1  ARG D  38    115.456 43.233  -51.91  1.0   0.0             N   
ATOM  22327 NH2  ARG D  38    113.312 43.455  -51.207 1.0   0.0             N   
ATOM  22328 N    GLN D  39    115.864 42.385  -43.835 1.0   0.0             N   
ATOM  22329 CA   GLN D  39    116.646 41.181  -43.661 1.0   0.0             C   
ATOM  22330 C    GLN D  39    115.871 39.957  -44.132 1.0   0.0             C   
ATOM  22331 O    GLN D  39    114.864 39.563  -43.544 1.0   0.0             O   
ATOM  22332 CB   GLN D  39    117.04  40.985  -42.171 1.0   0.0             C   
ATOM  22333 CG   GLN D  39    117.852 39.696  -41.913 1.0   0.0             C   
ATOM  22334 CD   GLN D  39    118.369 39.573  -40.479 1.0   0.0             C   
ATOM  22335 NE2  GLN D  39    117.427 39.369  -39.527 1.0   0.0             N   
ATOM  22336 OE1  GLN D  39    119.571 39.618  -40.199 1.0   0.0             O   
ATOM  22337 N    ALA D  40    116.316 39.29   -45.216 1.0   0.0             N   
ATOM  22338 CA   ALA D  40    115.869 37.946  -45.54  1.0   0.0             C   
ATOM  22339 C    ALA D  40    116.311 36.891  -44.512 1.0   0.0             C   
ATOM  22340 O    ALA D  40    117.367 37.001  -43.888 1.0   0.0             O   
ATOM  22341 CB   ALA D  40    116.336 37.557  -46.953 1.0   0.0             C   
ATOM  22342 N    SER D  41    115.491 35.838  -44.286 1.0   0.0             N   
ATOM  22343 CA   SER D  41    115.759 34.817  -43.271 1.0   0.0             C   
ATOM  22344 C    SER D  41    117.069 34.059  -43.482 1.0   0.0             C   
ATOM  22345 O    SER D  41    117.269 33.371  -44.486 1.0   0.0             O   
ATOM  22346 CB   SER D  41    114.582 33.801  -43.123 1.0   0.0             C   
ATOM  22347 OG   SER D  41    114.791 32.852  -42.068 1.0   0.0             O   
ATOM  22348 N    GLY D  42    118.015 34.198  -42.524 1.0   0.0             N   
ATOM  22349 CA   GLY D  42    119.332 33.571  -42.584 1.0   0.0             C   
ATOM  22350 C    GLY D  42    120.321 34.284  -43.481 1.0   0.0             C   
ATOM  22351 O    GLY D  42    121.302 33.69   -43.929 1.0   0.0             O   
ATOM  22352 N    LYS D  43    120.098 35.583  -43.757 1.0   0.0             N   
ATOM  22353 CA   LYS D  43    120.938 36.396  -44.621 1.0   0.0             C   
ATOM  22354 C    LYS D  43    121.193 37.74   -43.943 1.0   0.0             C   
ATOM  22355 O    LYS D  43    120.553 38.085  -42.951 1.0   0.0             O   
ATOM  22356 CB   LYS D  43    120.285 36.644  -46.01  1.0   0.0             C   
ATOM  22357 CG   LYS D  43    119.79  35.357  -46.696 1.0   0.0             C   
ATOM  22358 CD   LYS D  43    119.487 35.548  -48.194 1.0   0.0             C   
ATOM  22359 CE   LYS D  43    118.85  34.305  -48.837 1.0   0.0             C   
ATOM  22360 NZ   LYS D  43    118.642 34.516  -50.289 1.0   0.0             N   
ATOM  22361 N    GLY D  44    122.187 38.52   -44.432 1.0   0.0             N   
ATOM  22362 CA   GLY D  44    122.496 39.864  -43.931 1.0   0.0             C   
ATOM  22363 C    GLY D  44    121.435 40.941  -44.119 1.0   0.0             C   
ATOM  22364 O    GLY D  44    120.437 40.778  -44.824 1.0   0.0             O   
ATOM  22365 N    LEU D  45    121.671 42.114  -43.502 1.0   0.0             N   
ATOM  22366 CA   LEU D  45    120.832 43.299  -43.611 1.0   0.0             C   
ATOM  22367 C    LEU D  45    121.069 44.094  -44.899 1.0   0.0             C   
ATOM  22368 O    LEU D  45    122.205 44.358  -45.303 1.0   0.0             O   
ATOM  22369 CB   LEU D  45    121.045 44.221  -42.381 1.0   0.0             C   
ATOM  22370 CG   LEU D  45    120.496 43.646  -41.055 1.0   0.0             C   
ATOM  22371 CD1  LEU D  45    121.39  44.019  -39.863 1.0   0.0             C   
ATOM  22372 CD2  LEU D  45    119.057 44.12   -40.804 1.0   0.0             C   
ATOM  22373 N    GLU D  46    119.978 44.489  -45.587 1.0   0.0             N   
ATOM  22374 CA   GLU D  46    120.001 45.21   -46.845 1.0   0.0             C   
ATOM  22375 C    GLU D  46    119.134 46.465  -46.777 1.0   0.0             C   
ATOM  22376 O    GLU D  46    117.933 46.407  -46.523 1.0   0.0             O   
ATOM  22377 CB   GLU D  46    119.516 44.295  -48.008 1.0   0.0             C   
ATOM  22378 CG   GLU D  46    119.329 44.995  -49.378 1.0   0.0             C   
ATOM  22379 CD   GLU D  46    118.913 44.02   -50.478 1.0   0.0             C   
ATOM  22380 OE1  GLU D  46    117.767 43.497  -50.432 1.0   0.0             O   
ATOM  22381 OE2  GLU D  46    119.72  43.779  -51.417 1.0   0.0             O   
ATOM  22382 N    TRP D  47    119.718 47.663  -46.984 1.0   0.0             N   
ATOM  22383 CA   TRP D  47    118.974 48.914  -47.045 1.0   0.0             C   
ATOM  22384 C    TRP D  47    117.963 49.004  -48.198 1.0   0.0             C   
ATOM  22385 O    TRP D  47    118.195 48.515  -49.306 1.0   0.0             O   
ATOM  22386 CB   TRP D  47    119.968 50.105  -47.027 1.0   0.0             C   
ATOM  22387 CG   TRP D  47    119.423 51.501  -47.007 1.0   0.0             C   
ATOM  22388 CD1  TRP D  47    119.245 52.269  -45.885 1.0   0.0             C   
ATOM  22389 CD2  TRP D  47    119.177 52.36   -48.134 1.0   0.0             C   
ATOM  22390 CE2  TRP D  47    118.901 53.646  -47.61  1.0   0.0             C   
ATOM  22391 CE3  TRP D  47    119.194 52.171  -49.517 1.0   0.0             C   
ATOM  22392 NE1  TRP D  47    118.941 53.556  -46.253 1.0   0.0             N   
ATOM  22393 CZ2  TRP D  47    118.697 54.739  -48.435 1.0   0.0             C   
ATOM  22394 CZ3  TRP D  47    118.984 53.277  -50.346 1.0   0.0             C   
ATOM  22395 CH2  TRP D  47    118.755 54.542  -49.817 1.0   0.0             C   
ATOM  22396 N    VAL D  48    116.802 49.629  -47.935 1.0   0.0             N   
ATOM  22397 CA   VAL D  48    115.66  49.671  -48.832 1.0   0.0             C   
ATOM  22398 C    VAL D  48    115.489 51.066  -49.413 1.0   0.0             C   
ATOM  22399 O    VAL D  48    115.272 51.246  -50.614 1.0   0.0             O   
ATOM  22400 CB   VAL D  48    114.388 49.255  -48.082 1.0   0.0             C   
ATOM  22401 CG1  VAL D  48    113.104 49.564  -48.877 1.0   0.0             C   
ATOM  22402 CG2  VAL D  48    114.468 47.753  -47.756 1.0   0.0             C   
ATOM  22403 N    GLY D  49    115.615 52.108  -48.571 1.0   0.0             N   
ATOM  22404 CA   GLY D  49    115.378 53.477  -48.988 1.0   0.0             C   
ATOM  22405 C    GLY D  49    115.238 54.375  -47.792 1.0   0.0             C   
ATOM  22406 O    GLY D  49    115.295 53.918  -46.651 1.0   0.0             O   
ATOM  22407 N    ARG D  50    115.031 55.685  -48.014 1.0   0.0             N   
ATOM  22408 CA   ARG D  50    114.823 56.628  -46.934 1.0   0.0             C   
ATOM  22409 C    ARG D  50    114.015 57.833  -47.363 1.0   0.0             C   
ATOM  22410 O    ARG D  50    113.92  58.158  -48.547 1.0   0.0             O   
ATOM  22411 CB   ARG D  50    116.153 57.134  -46.309 1.0   0.0             C   
ATOM  22412 CG   ARG D  50    117.114 57.921  -47.235 1.0   0.0             C   
ATOM  22413 CD   ARG D  50    116.881 59.438  -47.32  1.0   0.0             C   
ATOM  22414 NE   ARG D  50    118.058 60.0    -48.062 1.0   0.0             N   
ATOM  22415 CZ   ARG D  50    118.012 60.781  -49.131 1.0   0.0             C   
ATOM  22416 NH1  ARG D  50    116.909 61.338  -49.574 1.0   0.0             N   
ATOM  22417 NH2  ARG D  50    119.133 61.03   -49.777 1.0   0.0             N   
ATOM  22418 N    ILE D  51    113.445 58.544  -46.373 1.0   0.0             N   
ATOM  22419 CA   ILE D  51    112.848 59.859  -46.515 1.0   0.0             C   
ATOM  22420 C    ILE D  51    113.454 60.835  -45.51  1.0   0.0             C   
ATOM  22421 O    ILE D  51    113.64  60.541  -44.327 1.0   0.0             O   
ATOM  22422 CB   ILE D  51    111.324 59.834  -46.406 1.0   0.0             C   
ATOM  22423 CG1  ILE D  51    110.698 61.204  -46.745 1.0   0.0             C   
ATOM  22424 CG2  ILE D  51    110.866 59.313  -45.023 1.0   0.0             C   
ATOM  22425 CD   ILE D  51    109.209 61.108  -47.087 1.0   0.0             C   
ATOM  22426 N    LYS D  52    113.822 62.042  -45.972 1.0   0.0             N   
ATOM  22427 CA   LYS D  52    114.282 63.121  -45.12  1.0   0.0             C   
ATOM  22428 C    LYS D  52    113.192 63.837  -44.311 1.0   0.0             C   
ATOM  22429 O    LYS D  52    111.989 63.641  -44.488 1.0   0.0             O   
ATOM  22430 CB   LYS D  52    115.103 64.152  -45.939 1.0   0.0             C   
ATOM  22431 CG   LYS D  52    116.512 63.677  -46.346 1.0   0.0             C   
ATOM  22432 CD   LYS D  52    117.279 64.82   -47.039 1.0   0.0             C   
ATOM  22433 CE   LYS D  52    118.74  64.534  -47.418 1.0   0.0             C   
ATOM  22434 NZ   LYS D  52    119.612 64.63   -46.223 1.0   0.0             N   
ATOM  22435 N    ARG D  53    113.611 64.692  -43.359 1.0   0.0             N   
ATOM  22436 CA   ARG D  53    112.852 65.806  -42.815 1.0   0.0             C   
ATOM  22437 C    ARG D  53    112.011 66.666  -43.768 1.0   0.0             C   
ATOM  22438 O    ARG D  53    112.305 66.833  -44.954 1.0   0.0             O   
ATOM  22439 CB   ARG D  53    113.796 66.762  -42.034 1.0   0.0             C   
ATOM  22440 CG   ARG D  53    114.199 66.261  -40.635 1.0   0.0             C   
ATOM  22441 CD   ARG D  53    115.112 67.248  -39.896 1.0   0.0             C   
ATOM  22442 NE   ARG D  53    116.479 67.101  -40.494 1.0   0.0             N   
ATOM  22443 CZ   ARG D  53    117.503 66.494  -39.91  1.0   0.0             C   
ATOM  22444 NH1  ARG D  53    117.439 65.964  -38.714 1.0   0.0             N   
ATOM  22445 NH2  ARG D  53    118.636 66.442  -40.574 1.0   0.0             N   
ATOM  22446 N    ASN D  54    110.969 67.317  -43.209 1.0   0.0             N   
ATOM  22447 CA   ASN D  54    110.201 68.366  -43.859 1.0   0.0             C   
ATOM  22448 C    ASN D  54    111.047 69.585  -44.239 1.0   0.0             C   
ATOM  22449 O    ASN D  54    110.917 70.141  -45.329 1.0   0.0             O   
ATOM  22450 CB   ASN D  54    108.982 68.732  -42.961 1.0   0.0             C   
ATOM  22451 CG   ASN D  54    108.096 69.839  -43.529 1.0   0.0             C   
ATOM  22452 ND2  ASN D  54    107.617 69.654  -44.78  1.0   0.0             N   
ATOM  22453 OD1  ASN D  54    107.849 70.862  -42.883 1.0   0.0             O   
ATOM  22454 N    ALA D  55    111.982 69.996  -43.354 1.0   0.0             N   
ATOM  22455 CA   ALA D  55    112.923 71.083  -43.576 1.0   0.0             C   
ATOM  22456 C    ALA D  55    113.828 70.885  -44.792 1.0   0.0             C   
ATOM  22457 O    ALA D  55    114.122 71.821  -45.536 1.0   0.0             O   
ATOM  22458 CB   ALA D  55    113.785 71.262  -42.311 1.0   0.0             C   
ATOM  22459 N    GLU D  56    114.257 69.628  -45.038 1.0   0.0             N   
ATOM  22460 CA   GLU D  56    115.076 69.255  -46.179 1.0   0.0             C   
ATOM  22461 C    GLU D  56    114.216 68.791  -47.366 1.0   0.0             C   
ATOM  22462 O    GLU D  56    114.719 68.284  -48.367 1.0   0.0             O   
ATOM  22463 CB   GLU D  56    116.125 68.182  -45.761 1.0   0.0             C   
ATOM  22464 CG   GLU D  56    117.227 68.734  -44.81  1.0   0.0             C   
ATOM  22465 CD   GLU D  56    118.206 67.681  -44.28  1.0   0.0             C   
ATOM  22466 OE1  GLU D  56    118.214 67.442  -43.041 1.0   0.0             O   
ATOM  22467 OE2  GLU D  56    118.997 67.099  -45.074 1.0   0.0             O   
ATOM  22468 N    SER D  57    112.882 69.006  -47.282 1.0   0.0             N   
ATOM  22469 CA   SER D  57    111.927 69.026  -48.388 1.0   0.0             C   
ATOM  22470 C    SER D  57    111.36  67.654  -48.713 1.0   0.0             C   
ATOM  22471 O    SER D  57    110.916 67.406  -49.837 1.0   0.0             O   
ATOM  22472 CB   SER D  57    112.42  69.762  -49.681 1.0   0.0             C   
ATOM  22473 OG   SER D  57    111.359 70.013  -50.613 1.0   0.0             O   
ATOM  22474 N    ASP D  58    111.347 66.728  -47.726 1.0   0.0             N   
ATOM  22475 CA   ASP D  58    110.712 65.42   -47.827 1.0   0.0             C   
ATOM  22476 C    ASP D  58    111.389 64.505  -48.858 1.0   0.0             C   
ATOM  22477 O    ASP D  58    110.775 63.598  -49.425 1.0   0.0             O   
ATOM  22478 CB   ASP D  58    109.176 65.532  -48.084 1.0   0.0             C   
ATOM  22479 CG   ASP D  58    108.471 66.343  -47.007 1.0   0.0             C   
ATOM  22480 OD1  ASP D  58    108.587 66.003  -45.802 1.0   0.0             O   
ATOM  22481 OD2  ASP D  58    107.722 67.295  -47.364 1.0   0.0             O   
ATOM  22482 N    ALA D  59    112.688 64.743  -49.144 1.0   0.0             N   
ATOM  22483 CA   ALA D  59    113.423 64.061  -50.188 1.0   0.0             C   
ATOM  22484 C    ALA D  59    113.612 62.566  -49.969 1.0   0.0             C   
ATOM  22485 O    ALA D  59    113.885 62.1    -48.86  1.0   0.0             O   
ATOM  22486 CB   ALA D  59    114.785 64.744  -50.41  1.0   0.0             C   
ATOM  22487 N    THR D  60    113.487 61.775  -51.048 1.0   0.0             N   
ATOM  22488 CA   THR D  60    113.501 60.318  -50.986 1.0   0.0             C   
ATOM  22489 C    THR D  60    114.619 59.72   -51.809 1.0   0.0             C   
ATOM  22490 O    THR D  60    115.067 60.28   -52.811 1.0   0.0             O   
ATOM  22491 CB   THR D  60    112.193 59.63   -51.391 1.0   0.0             C   
ATOM  22492 CG2  THR D  60    111.171 59.804  -50.263 1.0   0.0             C   
ATOM  22493 OG1  THR D  60    111.611 60.183  -52.568 1.0   0.0             O   
ATOM  22494 N    ALA D  61    115.102 58.543  -51.38  1.0   0.0             N   
ATOM  22495 CA   ALA D  61    116.076 57.769  -52.111 1.0   0.0             C   
ATOM  22496 C    ALA D  61    115.746 56.296  -51.937 1.0   0.0             C   
ATOM  22497 O    ALA D  61    115.263 55.882  -50.884 1.0   0.0             O   
ATOM  22498 CB   ALA D  61    117.503 58.05   -51.6   1.0   0.0             C   
ATOM  22499 N    TYR D  62    115.965 55.481  -52.99  1.0   0.0             N   
ATOM  22500 CA   TYR D  62    115.574 54.079  -53.021 1.0   0.0             C   
ATOM  22501 C    TYR D  62    116.76  53.223  -53.444 1.0   0.0             C   
ATOM  22502 O    TYR D  62    117.575 53.627  -54.277 1.0   0.0             O   
ATOM  22503 CB   TYR D  62    114.412 53.819  -54.025 1.0   0.0             C   
ATOM  22504 CG   TYR D  62    113.236 54.709  -53.72  1.0   0.0             C   
ATOM  22505 CD1  TYR D  62    112.573 54.599  -52.487 1.0   0.0             C   
ATOM  22506 CD2  TYR D  62    112.784 55.664  -54.65  1.0   0.0             C   
ATOM  22507 CE1  TYR D  62    111.511 55.455  -52.173 1.0   0.0             C   
ATOM  22508 CE2  TYR D  62    111.726 56.53   -54.329 1.0   0.0             C   
ATOM  22509 CZ   TYR D  62    111.095 56.428  -53.083 1.0   0.0             C   
ATOM  22510 OH   TYR D  62    110.058 57.311  -52.718 1.0   0.0             O   
ATOM  22511 N    ALA D  63    116.89  52.004  -52.882 1.0   0.0             N   
ATOM  22512 CA   ALA D  63    117.838 50.999  -53.331 1.0   0.0             C   
ATOM  22513 C    ALA D  63    117.636 50.569  -54.786 1.0   0.0             C   
ATOM  22514 O    ALA D  63    116.515 50.5    -55.282 1.0   0.0             O   
ATOM  22515 CB   ALA D  63    117.754 49.763  -52.421 1.0   0.0             C   
ATOM  22516 N    ALA D  64    118.726 50.263  -55.522 1.0   0.0             N   
ATOM  22517 CA   ALA D  64    118.71  50.063  -56.964 1.0   0.0             C   
ATOM  22518 C    ALA D  64    117.792 48.947  -57.458 1.0   0.0             C   
ATOM  22519 O    ALA D  64    117.122 49.072  -58.485 1.0   0.0             O   
ATOM  22520 CB   ALA D  64    120.151 49.816  -57.454 1.0   0.0             C   
ATOM  22521 N    SER D  65    117.715 47.829  -56.713 1.0   0.0             N   
ATOM  22522 CA   SER D  65    116.855 46.695  -57.028 1.0   0.0             C   
ATOM  22523 C    SER D  65    115.376 46.925  -56.744 1.0   0.0             C   
ATOM  22524 O    SER D  65    114.515 46.219  -57.273 1.0   0.0             O   
ATOM  22525 CB   SER D  65    117.307 45.414  -56.268 1.0   0.0             C   
ATOM  22526 OG   SER D  65    117.434 45.643  -54.859 1.0   0.0             O   
ATOM  22527 N    MET D  66    115.03  47.93   -55.916 1.0   0.0             N   
ATOM  22528 CA   MET D  66    113.652 48.244  -55.587 1.0   0.0             C   
ATOM  22529 C    MET D  66    113.207 49.582  -56.175 1.0   0.0             C   
ATOM  22530 O    MET D  66    112.038 49.957  -56.109 1.0   0.0             O   
ATOM  22531 CB   MET D  66    113.475 48.279  -54.049 1.0   0.0             C   
ATOM  22532 CG   MET D  66    113.885 46.971  -53.341 1.0   0.0             C   
ATOM  22533 SD   MET D  66    113.389 46.896  -51.594 1.0   0.0             S   
ATOM  22534 CE   MET D  66    111.669 46.399  -51.906 1.0   0.0             C   
ATOM  22535 N    ARG D  67    114.121 50.341  -56.802 1.0   0.0             N   
ATOM  22536 CA   ARG D  67    113.854 51.653  -57.355 1.0   0.0             C   
ATOM  22537 C    ARG D  67    112.801 51.664  -58.458 1.0   0.0             C   
ATOM  22538 O    ARG D  67    112.832 50.873  -59.403 1.0   0.0             O   
ATOM  22539 CB   ARG D  67    115.18  52.309  -57.812 1.0   0.0             C   
ATOM  22540 CG   ARG D  67    115.06  53.68   -58.51  1.0   0.0             C   
ATOM  22541 CD   ARG D  67    116.422 54.299  -58.866 1.0   0.0             C   
ATOM  22542 NE   ARG D  67    117.014 53.436  -59.941 1.0   0.0             N   
ATOM  22543 CZ   ARG D  67    118.298 53.124  -60.066 1.0   0.0             C   
ATOM  22544 NH1  ARG D  67    119.234 53.594  -59.273 1.0   0.0             N   
ATOM  22545 NH2  ARG D  67    118.66  52.302  -61.029 1.0   0.0             N   
ATOM  22546 N    GLY D  68    111.801 52.563  -58.328 1.0   0.0             N   
ATOM  22547 CA   GLY D  68    110.649 52.632  -59.224 1.0   0.0             C   
ATOM  22548 C    GLY D  68    109.515 51.72   -58.814 1.0   0.0             C   
ATOM  22549 O    GLY D  68    108.405 51.824  -59.334 1.0   0.0             O   
ATOM  22550 N    ARG D  69    109.753 50.818  -57.841 1.0   0.0             N   
ATOM  22551 CA   ARG D  69    108.745 49.949  -57.259 1.0   0.0             C   
ATOM  22552 C    ARG D  69    108.375 50.399  -55.85  1.0   0.0             C   
ATOM  22553 O    ARG D  69    107.544 49.789  -55.177 1.0   0.0             O   
ATOM  22554 CB   ARG D  69    109.245 48.478  -57.218 1.0   0.0             C   
ATOM  22555 CG   ARG D  69    109.459 47.854  -58.614 1.0   0.0             C   
ATOM  22556 CD   ARG D  69    109.435 46.317  -58.635 1.0   0.0             C   
ATOM  22557 NE   ARG D  69    110.593 45.823  -57.814 1.0   0.0             N   
ATOM  22558 CZ   ARG D  69    110.496 44.993  -56.787 1.0   0.0             C   
ATOM  22559 NH1  ARG D  69    109.371 44.463  -56.38  1.0   0.0             N   
ATOM  22560 NH2  ARG D  69    111.563 44.633  -56.103 1.0   0.0             N   
ATOM  22561 N    LEU D  70    108.963 51.513  -55.377 1.0   0.0             N   
ATOM  22562 CA   LEU D  70    108.768 52.022  -54.036 1.0   0.0             C   
ATOM  22563 C    LEU D  70    108.213 53.432  -54.033 1.0   0.0             C   
ATOM  22564 O    LEU D  70    108.435 54.244  -54.932 1.0   0.0             O   
ATOM  22565 CB   LEU D  70    110.091 52.063  -53.228 1.0   0.0             C   
ATOM  22566 CG   LEU D  70    110.705 50.69   -52.904 1.0   0.0             C   
ATOM  22567 CD1  LEU D  70    111.975 50.872  -52.063 1.0   0.0             C   
ATOM  22568 CD2  LEU D  70    109.711 49.772  -52.187 1.0   0.0             C   
ATOM  22569 N    THR D  71    107.468 53.774  -52.973 1.0   0.0             N   
ATOM  22570 CA   THR D  71    107.304 55.157  -52.565 1.0   0.0             C   
ATOM  22571 C    THR D  71    107.366 55.249  -51.06  1.0   0.0             C   
ATOM  22572 O    THR D  71    106.573 54.633  -50.349 1.0   0.0             O   
ATOM  22573 CB   THR D  71    106.03  55.791  -53.106 1.0   0.0             C   
ATOM  22574 CG2  THR D  71    105.715 57.147  -52.453 1.0   0.0             C   
ATOM  22575 OG1  THR D  71    106.188 56.029  -54.5   1.0   0.0             O   
ATOM  22576 N    ILE D  72    108.316 56.025  -50.51  1.0   0.0             N   
ATOM  22577 CA   ILE D  72    108.364 56.304  -49.083 1.0   0.0             C   
ATOM  22578 C    ILE D  72    107.709 57.654  -48.837 1.0   0.0             C   
ATOM  22579 O    ILE D  72    107.912 58.622  -49.571 1.0   0.0             O   
ATOM  22580 CB   ILE D  72    109.771 56.21   -48.487 1.0   0.0             C   
ATOM  22581 CG1  ILE D  72    110.313 54.769  -48.628 1.0   0.0             C   
ATOM  22582 CG2  ILE D  72    109.767 56.598  -46.992 1.0   0.0             C   
ATOM  22583 CD   ILE D  72    111.831 54.666  -48.47  1.0   0.0             C   
ATOM  22584 N    SER D  73    106.847 57.736  -47.811 1.0   0.0             N   
ATOM  22585 CA   SER D  73    106.14  58.955  -47.457 1.0   0.0             C   
ATOM  22586 C    SER D  73    106.063 59.068  -45.951 1.0   0.0             C   
ATOM  22587 O    SER D  73    106.355 58.123  -45.222 1.0   0.0             O   
ATOM  22588 CB   SER D  73    104.722 59.062  -48.093 1.0   0.0             C   
ATOM  22589 OG   SER D  73    103.903 57.923  -47.802 1.0   0.0             O   
ATOM  22590 N    ARG D  74    105.708 60.251  -45.423 1.0   0.0             N   
ATOM  22591 CA   ARG D  74    105.645 60.448  -43.991 1.0   0.0             C   
ATOM  22592 C    ARG D  74    104.538 61.429  -43.662 1.0   0.0             C   
ATOM  22593 O    ARG D  74    104.259 62.366  -44.416 1.0   0.0             O   
ATOM  22594 CB   ARG D  74    106.994 60.968  -43.41  1.0   0.0             C   
ATOM  22595 CG   ARG D  74    107.432 62.368  -43.908 1.0   0.0             C   
ATOM  22596 CD   ARG D  74    108.857 62.783  -43.505 1.0   0.0             C   
ATOM  22597 NE   ARG D  74    108.863 62.941  -42.018 1.0   0.0             N   
ATOM  22598 CZ   ARG D  74    109.902 62.716  -41.232 1.0   0.0             C   
ATOM  22599 NH1  ARG D  74    111.115 62.494  -41.67  1.0   0.0             N   
ATOM  22600 NH2  ARG D  74    109.667 62.718  -39.942 1.0   0.0             N   
ATOM  22601 N    ASP D  75    103.869 61.231  -42.514 1.0   0.0             N   
ATOM  22602 CA   ASP D  75    103.014 62.241  -41.938 1.0   0.0             C   
ATOM  22603 C    ASP D  75    103.425 62.433  -40.484 1.0   0.0             C   
ATOM  22604 O    ASP D  75    103.264 61.554  -39.633 1.0   0.0             O   
ATOM  22605 CB   ASP D  75    101.52  61.854  -42.108 1.0   0.0             C   
ATOM  22606 CG   ASP D  75    100.553 62.971  -41.741 1.0   0.0             C   
ATOM  22607 OD1  ASP D  75    100.962 63.997  -41.134 1.0   0.0             O   
ATOM  22608 OD2  ASP D  75    99.338  62.81   -42.033 1.0   0.0             O   
ATOM  22609 N    ASP D  76    103.973 63.618  -40.158 1.0   0.0             N   
ATOM  22610 CA   ASP D  76    104.419 63.936  -38.821 1.0   0.0             C   
ATOM  22611 C    ASP D  76    103.243 64.282  -37.905 1.0   0.0             C   
ATOM  22612 O    ASP D  76    103.352 64.199  -36.684 1.0   0.0             O   
ATOM  22613 CB   ASP D  76    105.44  65.102  -38.843 1.0   0.0             C   
ATOM  22614 CG   ASP D  76    106.747 64.755  -39.547 1.0   0.0             C   
ATOM  22615 OD1  ASP D  76    107.082 63.561  -39.768 1.0   0.0             O   
ATOM  22616 OD2  ASP D  76    107.523 65.719  -39.789 1.0   0.0             O   
ATOM  22617 N    SER D  77    102.051 64.612  -38.452 1.0   0.0             N   
ATOM  22618 CA   SER D  77    100.853 64.829  -37.64  1.0   0.0             C   
ATOM  22619 C    SER D  77    100.33  63.535  -37.025 1.0   0.0             C   
ATOM  22620 O    SER D  77    99.781  63.522  -35.923 1.0   0.0             O   
ATOM  22621 CB   SER D  77    99.703  65.544  -38.418 1.0   0.0             C   
ATOM  22622 OG   SER D  77    99.09   64.739  -39.432 1.0   0.0             O   
ATOM  22623 N    LYS D  78    100.562 62.397  -37.709 1.0   0.0             N   
ATOM  22624 CA   LYS D  78    100.268 61.07   -37.21  1.0   0.0             C   
ATOM  22625 C    LYS D  78    101.51  60.42   -36.599 1.0   0.0             C   
ATOM  22626 O    LYS D  78    101.468 59.278  -36.138 1.0   0.0             O   
ATOM  22627 CB   LYS D  78    99.763  60.166  -38.369 1.0   0.0             C   
ATOM  22628 CG   LYS D  78    98.43   60.624  -38.983 1.0   0.0             C   
ATOM  22629 CD   LYS D  78    97.904  59.636  -40.043 1.0   0.0             C   
ATOM  22630 CE   LYS D  78    96.531  60.03   -40.614 1.0   0.0             C   
ATOM  22631 NZ   LYS D  78    96.053  59.014  -41.584 1.0   0.0             N   
ATOM  22632 N    ASN D  79    102.664 61.134  -36.594 1.0   0.0             N   
ATOM  22633 CA   ASN D  79    103.976 60.655  -36.167 1.0   0.0             C   
ATOM  22634 C    ASN D  79    104.354 59.297  -36.772 1.0   0.0             C   
ATOM  22635 O    ASN D  79    104.779 58.359  -36.094 1.0   0.0             O   
ATOM  22636 CB   ASN D  79    104.099 60.706  -34.616 1.0   0.0             C   
ATOM  22637 CG   ASN D  79    104.955 61.88   -34.158 1.0   0.0             C   
ATOM  22638 ND2  ASN D  79    104.456 63.127  -34.282 1.0   0.0             N   
ATOM  22639 OD1  ASN D  79    106.073 61.685  -33.681 1.0   0.0             O   
ATOM  22640 N    THR D  80    104.17  59.167  -38.098 1.0   0.0             N   
ATOM  22641 CA   THR D  80    104.217 57.875  -38.766 1.0   0.0             C   
ATOM  22642 C    THR D  80    104.862 58.035  -40.125 1.0   0.0             C   
ATOM  22643 O    THR D  80    104.54  58.945  -40.891 1.0   0.0             O   
ATOM  22644 CB   THR D  80    102.835 57.235  -38.943 1.0   0.0             C   
ATOM  22645 CG2  THR D  80    102.912 55.855  -39.617 1.0   0.0             C   
ATOM  22646 OG1  THR D  80    102.212 57.011  -37.683 1.0   0.0             O   
ATOM  22647 N    ALA D  81    105.799 57.135  -40.462 1.0   0.0             N   
ATOM  22648 CA   ALA D  81    106.439 57.058  -41.754 1.0   0.0             C   
ATOM  22649 C    ALA D  81    106.017 55.774  -42.452 1.0   0.0             C   
ATOM  22650 O    ALA D  81    105.795 54.737  -41.826 1.0   0.0             O   
ATOM  22651 CB   ALA D  81    107.967 57.108  -41.604 1.0   0.0             C   
ATOM  22652 N    PHE D  82    105.844 55.832  -43.78  1.0   0.0             N   
ATOM  22653 CA   PHE D  82    105.19  54.797  -44.549 1.0   0.0             C   
ATOM  22654 C    PHE D  82    106.078 54.339  -45.693 1.0   0.0             C   
ATOM  22655 O    PHE D  82    106.596 55.153  -46.458 1.0   0.0             O   
ATOM  22656 CB   PHE D  82    103.859 55.292  -45.181 1.0   0.0             C   
ATOM  22657 CG   PHE D  82    102.934 55.897  -44.156 1.0   0.0             C   
ATOM  22658 CD1  PHE D  82    102.061 55.078  -43.424 1.0   0.0             C   
ATOM  22659 CD2  PHE D  82    102.869 57.291  -43.977 1.0   0.0             C   
ATOM  22660 CE1  PHE D  82    101.137 55.638  -42.531 1.0   0.0             C   
ATOM  22661 CE2  PHE D  82    101.965 57.854  -43.068 1.0   0.0             C   
ATOM  22662 CZ   PHE D  82    101.093 57.026  -42.349 1.0   0.0             C   
ATOM  22663 N    LEU D  83    106.237 53.016  -45.867 1.0   0.0             N   
ATOM  22664 CA   LEU D  83    106.877 52.436  -47.031 1.0   0.0             C   
ATOM  22665 C    LEU D  83    105.822 51.755  -47.889 1.0   0.0             C   
ATOM  22666 O    LEU D  83    105.294 50.698  -47.546 1.0   0.0             O   
ATOM  22667 CB   LEU D  83    107.966 51.415  -46.611 1.0   0.0             C   
ATOM  22668 CG   LEU D  83    108.63  50.584  -47.734 1.0   0.0             C   
ATOM  22669 CD1  LEU D  83    109.472 51.456  -48.669 1.0   0.0             C   
ATOM  22670 CD2  LEU D  83    109.506 49.471  -47.142 1.0   0.0             C   
ATOM  22671 N    GLN D  84    105.484 52.349  -49.049 1.0   0.0             N   
ATOM  22672 CA   GLN D  84    104.607 51.746  -50.029 1.0   0.0             C   
ATOM  22673 C    GLN D  84    105.424 50.965  -51.043 1.0   0.0             C   
ATOM  22674 O    GLN D  84    106.302 51.509  -51.712 1.0   0.0             O   
ATOM  22675 CB   GLN D  84    103.759 52.825  -50.755 1.0   0.0             C   
ATOM  22676 CG   GLN D  84    102.877 52.342  -51.936 1.0   0.0             C   
ATOM  22677 CD   GLN D  84    101.717 51.458  -51.473 1.0   0.0             C   
ATOM  22678 NE2  GLN D  84    101.869 50.123  -51.609 1.0   0.0             N   
ATOM  22679 OE1  GLN D  84    100.687 51.945  -50.998 1.0   0.0             O   
ATOM  22680 N    MET D  85    105.143 49.661  -51.188 1.0   0.0             N   
ATOM  22681 CA   MET D  85    105.838 48.794  -52.112 1.0   0.0             C   
ATOM  22682 C    MET D  85    104.827 48.346  -53.153 1.0   0.0             C   
ATOM  22683 O    MET D  85    103.723 47.916  -52.821 1.0   0.0             O   
ATOM  22684 CB   MET D  85    106.431 47.562  -51.381 1.0   0.0             C   
ATOM  22685 CG   MET D  85    107.232 47.931  -50.114 1.0   0.0             C   
ATOM  22686 SD   MET D  85    108.258 46.594  -49.432 1.0   0.0             S   
ATOM  22687 CE   MET D  85    106.909 45.668  -48.651 1.0   0.0             C   
ATOM  22688 N    ASN D  86    105.166 48.488  -54.445 1.0   0.0             N   
ATOM  22689 CA   ASN D  86    104.295 48.204  -55.569 1.0   0.0             C   
ATOM  22690 C    ASN D  86    104.955 47.182  -56.482 1.0   0.0             C   
ATOM  22691 O    ASN D  86    106.157 47.237  -56.733 1.0   0.0             O   
ATOM  22692 CB   ASN D  86    104.014 49.489  -56.392 1.0   0.0             C   
ATOM  22693 CG   ASN D  86    103.162 50.455  -55.576 1.0   0.0             C   
ATOM  22694 ND2  ASN D  86    103.454 51.771  -55.683 1.0   0.0             N   
ATOM  22695 OD1  ASN D  86    102.257 50.052  -54.84  1.0   0.0             O   
ATOM  22696 N    SER D  87    104.186 46.202  -56.999 1.0   0.0             N   
ATOM  22697 CA   SER D  87    104.7   45.139  -57.864 1.0   0.0             C   
ATOM  22698 C    SER D  87    105.733 44.252  -57.188 1.0   0.0             C   
ATOM  22699 O    SER D  87    106.839 44.027  -57.685 1.0   0.0             O   
ATOM  22700 CB   SER D  87    105.2   45.611  -59.263 1.0   0.0             C   
ATOM  22701 OG   SER D  87    104.156 46.267  -59.994 1.0   0.0             O   
ATOM  22702 N    LEU D  88    105.386 43.746  -55.993 1.0   0.0             N   
ATOM  22703 CA   LEU D  88    106.21  42.859  -55.194 1.0   0.0             C   
ATOM  22704 C    LEU D  88    106.549 41.514  -55.82  1.0   0.0             C   
ATOM  22705 O    LEU D  88    105.766 40.913  -56.557 1.0   0.0             O   
ATOM  22706 CB   LEU D  88    105.591 42.668  -53.793 1.0   0.0             C   
ATOM  22707 CG   LEU D  88    105.769 43.902  -52.886 1.0   0.0             C   
ATOM  22708 CD1  LEU D  88    104.804 43.845  -51.697 1.0   0.0             C   
ATOM  22709 CD2  LEU D  88    107.217 44.004  -52.386 1.0   0.0             C   
ATOM  22710 N    LYS D  89    107.762 41.013  -55.531 1.0   0.0             N   
ATOM  22711 CA   LYS D  89    108.302 39.806  -56.119 1.0   0.0             C   
ATOM  22712 C    LYS D  89    108.708 38.839  -55.019 1.0   0.0             C   
ATOM  22713 O    LYS D  89    108.865 39.211  -53.859 1.0   0.0             O   
ATOM  22714 CB   LYS D  89    109.536 40.12   -57.005 1.0   0.0             C   
ATOM  22715 CG   LYS D  89    109.222 41.022  -58.212 1.0   0.0             C   
ATOM  22716 CD   LYS D  89    110.485 41.523  -58.941 1.0   0.0             C   
ATOM  22717 CE   LYS D  89    111.363 40.401  -59.515 1.0   0.0             C   
ATOM  22718 NZ   LYS D  89    112.533 40.967  -60.23  1.0   0.0             N   
ATOM  22719 N    SER D  90    108.889 37.542  -55.348 1.0   0.0             N   
ATOM  22720 CA   SER D  90    109.148 36.475  -54.379 1.0   0.0             C   
ATOM  22721 C    SER D  90    110.365 36.714  -53.505 1.0   0.0             C   
ATOM  22722 O    SER D  90    110.348 36.462  -52.299 1.0   0.0             O   
ATOM  22723 CB   SER D  90    109.32  35.089  -55.06  1.0   0.0             C   
ATOM  22724 OG   SER D  90    108.137 34.713  -55.773 1.0   0.0             O   
ATOM  22725 N    ASP D  91    111.437 37.276  -54.089 1.0   0.0             N   
ATOM  22726 CA   ASP D  91    112.685 37.575  -53.428 1.0   0.0             C   
ATOM  22727 C    ASP D  91    112.704 38.978  -52.804 1.0   0.0             C   
ATOM  22728 O    ASP D  91    113.738 39.444  -52.32  1.0   0.0             O   
ATOM  22729 CB   ASP D  91    113.88  37.338  -54.402 1.0   0.0             C   
ATOM  22730 CG   ASP D  91    113.885 38.181  -55.675 1.0   0.0             C   
ATOM  22731 OD1  ASP D  91    112.815 38.649  -56.143 1.0   0.0             O   
ATOM  22732 OD2  ASP D  91    114.982 38.281  -56.292 1.0   0.0             O   
ATOM  22733 N    ASP D  92    111.53  39.641  -52.696 1.0   0.0             N   
ATOM  22734 CA   ASP D  92    111.341 40.762  -51.796 1.0   0.0             C   
ATOM  22735 C    ASP D  92    110.808 40.292  -50.437 1.0   0.0             C   
ATOM  22736 O    ASP D  92    110.624 41.095  -49.519 1.0   0.0             O   
ATOM  22737 CB   ASP D  92    110.339 41.789  -52.38  1.0   0.0             C   
ATOM  22738 CG   ASP D  92    110.887 42.494  -53.603 1.0   0.0             C   
ATOM  22739 OD1  ASP D  92    112.064 42.95   -53.603 1.0   0.0             O   
ATOM  22740 OD2  ASP D  92    110.079 42.735  -54.54  1.0   0.0             O   
ATOM  22741 N    THR D  93    110.589 38.967  -50.266 1.0   0.0             N   
ATOM  22742 CA   THR D  93    110.257 38.322  -48.992 1.0   0.0             C   
ATOM  22743 C    THR D  93    111.34  38.512  -47.945 1.0   0.0             C   
ATOM  22744 O    THR D  93    112.448 37.98   -48.063 1.0   0.0             O   
ATOM  22745 CB   THR D  93    109.971 36.825  -49.132 1.0   0.0             C   
ATOM  22746 CG2  THR D  93    109.706 36.141  -47.78  1.0   0.0             C   
ATOM  22747 OG1  THR D  93    108.816 36.621  -49.937 1.0   0.0             O   
ATOM  22748 N    ALA D  94    111.052 39.3    -46.896 1.0   0.0             N   
ATOM  22749 CA   ALA D  94    112.04  39.67   -45.914 1.0   0.0             C   
ATOM  22750 C    ALA D  94    111.374 40.201  -44.657 1.0   0.0             C   
ATOM  22751 O    ALA D  94    110.205 40.587  -44.649 1.0   0.0             O   
ATOM  22752 CB   ALA D  94    113.005 40.741  -46.475 1.0   0.0             C   
ATOM  22753 N    MET D  95    112.126 40.24   -43.547 1.0   0.0             N   
ATOM  22754 CA   MET D  95    111.782 41.002  -42.368 1.0   0.0             C   
ATOM  22755 C    MET D  95    112.184 42.461  -42.572 1.0   0.0             C   
ATOM  22756 O    MET D  95    113.365 42.786  -42.684 1.0   0.0             O   
ATOM  22757 CB   MET D  95    112.531 40.409  -41.15  1.0   0.0             C   
ATOM  22758 CG   MET D  95    112.266 41.1    -39.798 1.0   0.0             C   
ATOM  22759 SD   MET D  95    110.604 40.863  -39.113 1.0   0.0             S   
ATOM  22760 CE   MET D  95    110.807 39.125  -38.62  1.0   0.0             C   
ATOM  22761 N    TYR D  96    111.21  43.381  -42.648 1.0   0.0             N   
ATOM  22762 CA   TYR D  96    111.464 44.794  -42.861 1.0   0.0             C   
ATOM  22763 C    TYR D  96    111.547 45.524  -41.528 1.0   0.0             C   
ATOM  22764 O    TYR D  96    110.749 45.273  -40.625 1.0   0.0             O   
ATOM  22765 CB   TYR D  96    110.395 45.472  -43.768 1.0   0.0             C   
ATOM  22766 CG   TYR D  96    110.545 45.051  -45.213 1.0   0.0             C   
ATOM  22767 CD1  TYR D  96    111.037 45.951  -46.178 1.0   0.0             C   
ATOM  22768 CD2  TYR D  96    110.147 43.772  -45.634 1.0   0.0             C   
ATOM  22769 CE1  TYR D  96    111.19  45.554  -47.516 1.0   0.0             C   
ATOM  22770 CE2  TYR D  96    110.316 43.367  -46.964 1.0   0.0             C   
ATOM  22771 CZ   TYR D  96    110.853 44.25   -47.904 1.0   0.0             C   
ATOM  22772 OH   TYR D  96    111.073 43.8    -49.224 1.0   0.0             O   
ATOM  22773 N    TYR D  97    112.543 46.418  -41.387 1.0   0.0             N   
ATOM  22774 CA   TYR D  97    112.792 47.235  -40.219 1.0   0.0             C   
ATOM  22775 C    TYR D  97    112.816 48.718  -40.592 1.0   0.0             C   
ATOM  22776 O    TYR D  97    113.477 49.129  -41.552 1.0   0.0             O   
ATOM  22777 CB   TYR D  97    114.174 46.955  -39.565 1.0   0.0             C   
ATOM  22778 CG   TYR D  97    114.341 45.528  -39.123 1.0   0.0             C   
ATOM  22779 CD1  TYR D  97    113.755 45.086  -37.925 1.0   0.0             C   
ATOM  22780 CD2  TYR D  97    115.173 44.648  -39.838 1.0   0.0             C   
ATOM  22781 CE1  TYR D  97    113.984 43.784  -37.455 1.0   0.0             C   
ATOM  22782 CE2  TYR D  97    115.412 43.35   -39.366 1.0   0.0             C   
ATOM  22783 CZ   TYR D  97    114.819 42.92   -38.176 1.0   0.0             C   
ATOM  22784 OH   TYR D  97    115.066 41.612  -37.712 1.0   0.0             O   
ATOM  22785 N    CYS D  98    112.127 49.577  -39.822 1.0   0.0             N   
ATOM  22786 CA   CYS D  98    112.293 51.018  -39.889 1.0   0.0             C   
ATOM  22787 C    CYS D  98    113.38  51.519  -38.936 1.0   0.0             C   
ATOM  22788 O    CYS D  98    113.553 51.031  -37.814 1.0   0.0             O   
ATOM  22789 CB   CYS D  98    110.981 51.796  -39.632 1.0   0.0             C   
ATOM  22790 SG   CYS D  98    110.338 51.619  -37.94  1.0   0.0             S   
ATOM  22791 N    VAL D  99    114.168 52.508  -39.397 1.0   0.0             N   
ATOM  22792 CA   VAL D  99    115.386 52.938  -38.74  1.0   0.0             C   
ATOM  22793 C    VAL D  99    115.472 54.461  -38.792 1.0   0.0             C   
ATOM  22794 O    VAL D  99    115.422 55.062  -39.865 1.0   0.0             O   
ATOM  22795 CB   VAL D  99    116.631 52.36   -39.421 1.0   0.0             C   
ATOM  22796 CG1  VAL D  99    117.87  52.709  -38.582 1.0   0.0             C   
ATOM  22797 CG2  VAL D  99    116.515 50.833  -39.571 1.0   0.0             C   
ATOM  22798 N    ILE D 100    115.606 55.157  -37.645 1.0   0.0             N   
ATOM  22799 CA   ILE D 100    115.737 56.613  -37.644 1.0   0.0             C   
ATOM  22800 C    ILE D 100    117.179 57.107  -37.699 1.0   0.0             C   
ATOM  22801 O    ILE D 100    118.119 56.469  -37.213 1.0   0.0             O   
ATOM  22802 CB   ILE D 100    114.996 57.301  -36.503 1.0   0.0             C   
ATOM  22803 CG1  ILE D 100    115.338 56.697  -35.126 1.0   0.0             C   
ATOM  22804 CG2  ILE D 100    113.485 57.239  -36.816 1.0   0.0             C   
ATOM  22805 CD   ILE D 100    114.906 57.603  -33.968 1.0   0.0             C   
ATOM  22806 N    ARG D 101    117.375 58.286  -38.323 1.0   0.0             N   
ATOM  22807 CA   ARG D 101    118.665 58.921  -38.492 1.0   0.0             C   
ATOM  22808 C    ARG D 101    118.591 60.436  -38.363 1.0   0.0             C   
ATOM  22809 O    ARG D 101    117.562 61.067  -38.597 1.0   0.0             O   
ATOM  22810 CB   ARG D 101    119.295 58.575  -39.874 1.0   0.0             C   
ATOM  22811 CG   ARG D 101    119.739 57.105  -40.027 1.0   0.0             C   
ATOM  22812 CD   ARG D 101    120.883 56.72   -39.088 1.0   0.0             C   
ATOM  22813 NE   ARG D 101    121.143 55.263  -39.311 1.0   0.0             N   
ATOM  22814 CZ   ARG D 101    120.964 54.314  -38.404 1.0   0.0             C   
ATOM  22815 NH1  ARG D 101    120.387 54.534  -37.243 1.0   0.0             N   
ATOM  22816 NH2  ARG D 101    121.358 53.093  -38.687 1.0   0.0             N   
ATOM  22817 N    GLY D 102    119.725 61.073  -37.997 1.0   0.0             N   
ATOM  22818 CA   GLY D 102    119.895 62.524  -38.073 1.0   0.0             C   
ATOM  22819 C    GLY D 102    119.311 63.295  -36.917 1.0   0.0             C   
ATOM  22820 O    GLY D 102    119.122 64.507  -37.013 1.0   0.0             O   
ATOM  22821 N    ASP D 103    119.028 62.619  -35.79  1.0   0.0             N   
ATOM  22822 CA   ASP D 103    118.486 63.219  -34.587 1.0   0.0             C   
ATOM  22823 C    ASP D 103    119.404 62.88   -33.41  1.0   0.0             C   
ATOM  22824 O    ASP D 103    119.76  61.722  -33.178 1.0   0.0             O   
ATOM  22825 CB   ASP D 103    117.021 62.729  -34.379 1.0   0.0             C   
ATOM  22826 CG   ASP D 103    116.28  63.354  -33.2   1.0   0.0             C   
ATOM  22827 OD1  ASP D 103    116.855 64.204  -32.472 1.0   0.0             O   
ATOM  22828 OD2  ASP D 103    115.088 62.991  -32.998 1.0   0.0             O   
ATOM  22829 N    VAL D 104    119.845 63.897  -32.641 1.0   0.0             N   
ATOM  22830 CA   VAL D 104    120.697 63.71   -31.477 1.0   0.0             C   
ATOM  22831 C    VAL D 104    119.94  63.244  -30.24  1.0   0.0             C   
ATOM  22832 O    VAL D 104    120.529 62.673  -29.32  1.0   0.0             O   
ATOM  22833 CB   VAL D 104    121.502 64.969  -31.139 1.0   0.0             C   
ATOM  22834 CG1  VAL D 104    122.452 65.28   -32.312 1.0   0.0             C   
ATOM  22835 CG2  VAL D 104    120.586 66.171  -30.827 1.0   0.0             C   
ATOM  22836 N    TYR D 105    118.609 63.45   -30.179 1.0   0.0             N   
ATOM  22837 CA   TYR D 105    117.825 63.092  -29.012 1.0   0.0             C   
ATOM  22838 C    TYR D 105    117.317 61.656  -29.046 1.0   0.0             C   
ATOM  22839 O    TYR D 105    117.033 61.065  -28.003 1.0   0.0             O   
ATOM  22840 CB   TYR D 105    116.598 64.033  -28.861 1.0   0.0             C   
ATOM  22841 CG   TYR D 105    117.034 65.444  -28.567 1.0   0.0             C   
ATOM  22842 CD1  TYR D 105    117.429 65.802  -27.268 1.0   0.0             C   
ATOM  22843 CD2  TYR D 105    116.993 66.436  -29.563 1.0   0.0             C   
ATOM  22844 CE1  TYR D 105    117.794 67.124  -26.972 1.0   0.0             C   
ATOM  22845 CE2  TYR D 105    117.363 67.757  -29.271 1.0   0.0             C   
ATOM  22846 CZ   TYR D 105    117.762 68.1    -27.973 1.0   0.0             C   
ATOM  22847 OH   TYR D 105    118.126 69.428  -27.665 1.0   0.0             O   
ATOM  22848 N    ASN D 106    117.198 61.051  -30.246 1.0   0.0             N   
ATOM  22849 CA   ASN D 106    116.519 59.779  -30.423 1.0   0.0             C   
ATOM  22850 C    ASN D 106    117.299 58.863  -31.356 1.0   0.0             C   
ATOM  22851 O    ASN D 106    117.671 59.239  -32.468 1.0   0.0             O   
ATOM  22852 CB   ASN D 106    115.09  59.956  -31.01  1.0   0.0             C   
ATOM  22853 CG   ASN D 106    114.258 60.871  -30.115 1.0   0.0             C   
ATOM  22854 ND2  ASN D 106    113.948 62.094  -30.603 1.0   0.0             N   
ATOM  22855 OD1  ASN D 106    113.866 60.501  -29.004 1.0   0.0             O   
ATOM  22856 N    ARG D 107    117.545 57.612  -30.922 1.0   0.0             N   
ATOM  22857 CA   ARG D 107    118.048 56.558  -31.782 1.0   0.0             C   
ATOM  22858 C    ARG D 107    117.21  55.306  -31.577 1.0   0.0             C   
ATOM  22859 O    ARG D 107    117.087 54.797  -30.462 1.0   0.0             O   
ATOM  22860 CB   ARG D 107    119.543 56.271  -31.498 1.0   0.0             C   
ATOM  22861 CG   ARG D 107    120.148 55.117  -32.326 1.0   0.0             C   
ATOM  22862 CD   ARG D 107    121.64  54.879  -32.063 1.0   0.0             C   
ATOM  22863 NE   ARG D 107    122.38  56.096  -32.54  1.0   0.0             N   
ATOM  22864 CZ   ARG D 107    122.871 56.249  -33.762 1.0   0.0             C   
ATOM  22865 NH1  ARG D 107    122.504 55.522  -34.788 1.0   0.0             N   
ATOM  22866 NH2  ARG D 107    123.743 57.2    -34.008 1.0   0.0             N   
ATOM  22867 N    GLN D 108    116.581 54.794  -32.653 1.0   0.0             N   
ATOM  22868 CA   GLN D 108    115.624 53.709  -32.568 1.0   0.0             C   
ATOM  22869 C    GLN D 108    115.655 52.835  -33.813 1.0   0.0             C   
ATOM  22870 O    GLN D 108    115.809 53.302  -34.943 1.0   0.0             O   
ATOM  22871 CB   GLN D 108    114.155 54.204  -32.371 1.0   0.0             C   
ATOM  22872 CG   GLN D 108    113.835 54.871  -31.009 1.0   0.0             C   
ATOM  22873 CD   GLN D 108    114.016 53.927  -29.815 1.0   0.0             C   
ATOM  22874 NE2  GLN D 108    114.099 54.523  -28.602 1.0   0.0             N   
ATOM  22875 OE1  GLN D 108    114.042 52.698  -29.928 1.0   0.0             O   
ATOM  22876 N    TRP D 109    115.458 51.525  -33.599 1.0   0.0             N   
ATOM  22877 CA   TRP D 109    115.058 50.573  -34.612 1.0   0.0             C   
ATOM  22878 C    TRP D 109    113.67  50.063  -34.232 1.0   0.0             C   
ATOM  22879 O    TRP D 109    113.419 49.731  -33.07  1.0   0.0             O   
ATOM  22880 CB   TRP D 109    116.033 49.362  -34.679 1.0   0.0             C   
ATOM  22881 CG   TRP D 109    117.293 49.582  -35.457 1.0   0.0             C   
ATOM  22882 CD1  TRP D 109    118.347 50.397  -35.124 1.0   0.0             C   
ATOM  22883 CD2  TRP D 109    117.662 48.909  -36.676 1.0   0.0             C   
ATOM  22884 CE2  TRP D 109    118.949 49.38   -37.031 1.0   0.0             C   
ATOM  22885 CE3  TRP D 109    117.036 47.954  -37.483 1.0   0.0             C   
ATOM  22886 NE1  TRP D 109    119.33  50.285  -36.082 1.0   0.0             N   
ATOM  22887 CZ2  TRP D 109    119.612 48.921  -38.161 1.0   0.0             C   
ATOM  22888 CZ3  TRP D 109    117.702 47.499  -38.625 1.0   0.0             C   
ATOM  22889 CH2  TRP D 109    118.968 47.97   -38.956 1.0   0.0             C   
ATOM  22890 N    GLY D 110    112.714 49.996  -35.187 1.0   0.0             N   
ATOM  22891 CA   GLY D 110    111.45  49.278  -34.991 1.0   0.0             C   
ATOM  22892 C    GLY D 110    111.603 47.799  -34.693 1.0   0.0             C   
ATOM  22893 O    GLY D 110    112.676 47.214  -34.851 1.0   0.0             O   
ATOM  22894 N    GLN D 111    110.519 47.12   -34.259 1.0   0.0             N   
ATOM  22895 CA   GLN D 111    110.594 45.724  -33.847 1.0   0.0             C   
ATOM  22896 C    GLN D 111    110.622 44.8    -35.065 1.0   0.0             C   
ATOM  22897 O    GLN D 111    110.963 43.619  -34.973 1.0   0.0             O   
ATOM  22898 CB   GLN D 111    109.415 45.351  -32.897 1.0   0.0             C   
ATOM  22899 CG   GLN D 111    108.079 44.863  -33.523 1.0   0.0             C   
ATOM  22900 CD   GLN D 111    107.325 45.904  -34.357 1.0   0.0             C   
ATOM  22901 NE2  GLN D 111    106.315 45.413  -35.114 1.0   0.0             N   
ATOM  22902 OE1  GLN D 111    107.572 47.112  -34.329 1.0   0.0             O   
ATOM  22903 N    GLY D 112    110.295 45.356  -36.247 1.0   0.0             N   
ATOM  22904 CA   GLY D 112    110.287 44.683  -37.528 1.0   0.0             C   
ATOM  22905 C    GLY D 112    108.99  43.989  -37.84  1.0   0.0             C   
ATOM  22906 O    GLY D 112    108.31  43.441  -36.973 1.0   0.0             O   
ATOM  22907 N    THR D 113    108.617 43.978  -39.128 1.0   0.0             N   
ATOM  22908 CA   THR D 113    107.476 43.223  -39.621 1.0   0.0             C   
ATOM  22909 C    THR D 113    107.896 42.355  -40.79  1.0   0.0             C   
ATOM  22910 O    THR D 113    108.54  42.791  -41.746 1.0   0.0             O   
ATOM  22911 CB   THR D 113    106.254 44.082  -39.977 1.0   0.0             C   
ATOM  22912 CG2  THR D 113    106.498 45.026  -41.165 1.0   0.0             C   
ATOM  22913 OG1  THR D 113    105.104 43.294  -40.273 1.0   0.0             O   
ATOM  22914 N    LEU D 114    107.559 41.049  -40.734 1.0   0.0             N   
ATOM  22915 CA   LEU D 114    107.72  40.153  -41.862 1.0   0.0             C   
ATOM  22916 C    LEU D 114    106.825 40.541  -43.032 1.0   0.0             C   
ATOM  22917 O    LEU D 114    105.657 40.889  -42.855 1.0   0.0             O   
ATOM  22918 CB   LEU D 114    107.464 38.681  -41.436 1.0   0.0             C   
ATOM  22919 CG   LEU D 114    107.658 37.605  -42.53  1.0   0.0             C   
ATOM  22920 CD1  LEU D 114    109.108 37.547  -43.026 1.0   0.0             C   
ATOM  22921 CD2  LEU D 114    107.233 36.221  -42.021 1.0   0.0             C   
ATOM  22922 N    VAL D 115    107.356 40.483  -44.261 1.0   0.0             N   
ATOM  22923 CA   VAL D 115    106.578 40.572  -45.478 1.0   0.0             C   
ATOM  22924 C    VAL D 115    106.864 39.313  -46.264 1.0   0.0             C   
ATOM  22925 O    VAL D 115    108.02  38.992  -46.543 1.0   0.0             O   
ATOM  22926 CB   VAL D 115    106.92  41.797  -46.316 1.0   0.0             C   
ATOM  22927 CG1  VAL D 115    106.192 41.756  -47.676 1.0   0.0             C   
ATOM  22928 CG2  VAL D 115    106.531 43.054  -45.517 1.0   0.0             C   
ATOM  22929 N    THR D 116    105.821 38.541  -46.622 1.0   0.0             N   
ATOM  22930 CA   THR D 116    105.989 37.313  -47.393 1.0   0.0             C   
ATOM  22931 C    THR D 116    105.237 37.421  -48.689 1.0   0.0             C   
ATOM  22932 O    THR D 116    104.017 37.58   -48.718 1.0   0.0             O   
ATOM  22933 CB   THR D 116    105.547 36.054  -46.655 1.0   0.0             C   
ATOM  22934 CG2  THR D 116    105.663 34.801  -47.54  1.0   0.0             C   
ATOM  22935 OG1  THR D 116    106.396 35.828  -45.537 1.0   0.0             O   
ATOM  22936 N    VAL D 117    105.951 37.343  -49.823 1.0   0.0             N   
ATOM  22937 CA   VAL D 117    105.335 37.461  -51.129 1.0   0.0             C   
ATOM  22938 C    VAL D 117    105.057 36.058  -51.654 1.0   0.0             C   
ATOM  22939 O    VAL D 117    105.948 35.348  -52.128 1.0   0.0             O   
ATOM  22940 CB   VAL D 117    106.19  38.268  -52.097 1.0   0.0             C   
ATOM  22941 CG1  VAL D 117    105.393 38.515  -53.392 1.0   0.0             C   
ATOM  22942 CG2  VAL D 117    106.588 39.608  -51.441 1.0   0.0             C   
ATOM  22943 N    SER D 118    103.797 35.602  -51.546 1.0   0.0             N   
ATOM  22944 CA   SER D 118    103.419 34.239  -51.885 1.0   0.0             C   
ATOM  22945 C    SER D 118    101.929 34.184  -52.163 1.0   0.0             C   
ATOM  22946 O    SER D 118    101.146 34.979  -51.644 1.0   0.0             O   
ATOM  22947 CB   SER D 118    103.759 33.22   -50.752 1.0   0.0             C   
ATOM  22948 OG   SER D 118    103.455 31.866  -51.111 1.0   0.0             O   
ATOM  22949 N    SER D 119    101.491 33.235  -53.014 1.0   0.0             N   
ATOM  22950 CA   SER D 119    100.087 33.047  -53.347 1.0   0.0             C   
ATOM  22951 C    SER D 119    99.291  32.301  -52.288 1.0   0.0             C   
ATOM  22952 O    SER D 119    98.063  32.393  -52.24  1.0   0.0             O   
ATOM  22953 CB   SER D 119    99.903  32.314  -54.71  1.0   0.0             C   
ATOM  22954 OG   SER D 119    100.618 31.071  -54.771 1.0   0.0             O   
ATOM  22955 N    ALA D 120    99.969  31.54   -51.407 1.0   0.0             N   
ATOM  22956 CA   ALA D 120    99.352  30.798  -50.326 1.0   0.0             C   
ATOM  22957 C    ALA D 120    98.631  31.641  -49.268 1.0   0.0             C   
ATOM  22958 O    ALA D 120    99.072  32.719  -48.866 1.0   0.0             O   
ATOM  22959 CB   ALA D 120    100.408 29.902  -49.647 1.0   0.0             C   
ATOM  22960 N    SER D 121    97.477  31.14   -48.781 1.0   0.0             N   
ATOM  22961 CA   SER D 121    96.776  31.651  -47.608 1.0   0.0             C   
ATOM  22962 C    SER D 121    97.555  31.51   -46.293 1.0   0.0             C   
ATOM  22963 O    SER D 121    98.301  30.534  -46.141 1.0   0.0             O   
ATOM  22964 CB   SER D 121    95.373  30.989  -47.427 1.0   0.0             C   
ATOM  22965 OG   SER D 121    95.444  29.558  -47.46  1.0   0.0             O   
ATOM  22966 N    PRO D 122    97.437  32.41   -45.301 1.0   0.0             N   
ATOM  22967 CA   PRO D 122    97.903  32.143  -43.939 1.0   0.0             C   
ATOM  22968 C    PRO D 122    97.353  30.849  -43.361 1.0   0.0             C   
ATOM  22969 O    PRO D 122    96.167  30.552  -43.516 1.0   0.0             O   
ATOM  22970 CB   PRO D 122    97.471  33.374  -43.126 1.0   0.0             C   
ATOM  22971 CG   PRO D 122    96.256  33.92   -43.881 1.0   0.0             C   
ATOM  22972 CD   PRO D 122    96.565  33.593  -45.345 1.0   0.0             C   
ATOM  22973 N    THR D 123    98.212  30.049  -42.713 1.0   0.0             N   
ATOM  22974 CA   THR D 123    97.834  28.737  -42.214 1.0   0.0             C   
ATOM  22975 C    THR D 123    98.216  28.651  -40.758 1.0   0.0             C   
ATOM  22976 O    THR D 123    99.396  28.65   -40.412 1.0   0.0             O   
ATOM  22977 CB   THR D 123    98.51   27.601  -42.98  1.0   0.0             C   
ATOM  22978 CG2  THR D 123    98.031  26.23   -42.478 1.0   0.0             C   
ATOM  22979 OG1  THR D 123    98.186  27.67   -44.365 1.0   0.0             O   
ATOM  22980 N    SER D 124    97.222  28.592  -39.849 1.0   0.0             N   
ATOM  22981 CA   SER D 124    97.45   28.418  -38.417 1.0   0.0             C   
ATOM  22982 C    SER D 124    98.099  27.084  -38.05  1.0   0.0             C   
ATOM  22983 O    SER D 124    97.748  26.061  -38.652 1.0   0.0             O   
ATOM  22984 CB   SER D 124    96.153  28.565  -37.571 1.0   0.0             C   
ATOM  22985 OG   SER D 124    95.649  29.902  -37.644 1.0   0.0             O   
ATOM  22986 N    PRO D 125    99.03   27.015  -37.092 1.0   0.0             N   
ATOM  22987 CA   PRO D 125    99.55   25.753  -36.579 1.0   0.0             C   
ATOM  22988 C    PRO D 125    98.501  24.812  -36.037 1.0   0.0             C   
ATOM  22989 O    PRO D 125    97.493  25.242  -35.472 1.0   0.0             O   
ATOM  22990 CB   PRO D 125    100.532 26.154  -35.466 1.0   0.0             C   
ATOM  22991 CG   PRO D 125    100.063 27.53   -34.997 1.0   0.0             C   
ATOM  22992 CD   PRO D 125    99.463  28.148  -36.262 1.0   0.0             C   
ATOM  22993 N    LYS D 126    98.751  23.507  -36.173 1.0   0.0             N   
ATOM  22994 CA   LYS D 126    98.026  22.482  -35.468 1.0   0.0             C   
ATOM  22995 C    LYS D 126    98.884  22.147  -34.25  1.0   0.0             C   
ATOM  22996 O    LYS D 126    100.047 21.762  -34.378 1.0   0.0             O   
ATOM  22997 CB   LYS D 126    97.823  21.243  -36.372 1.0   0.0             C   
ATOM  22998 CG   LYS D 126    97.377  21.575  -37.81  1.0   0.0             C   
ATOM  22999 CD   LYS D 126    96.091  22.421  -37.871 1.0   0.0             C   
ATOM  23000 CE   LYS D 126    95.639  22.811  -39.287 1.0   0.0             C   
ATOM  23001 NZ   LYS D 126    96.64   23.692  -39.944 1.0   0.0             N   
ATOM  23002 N    VAL D 127    98.35   22.355  -33.031 1.0   0.0             N   
ATOM  23003 CA   VAL D 127    99.144  22.297  -31.811 1.0   0.0             C   
ATOM  23004 C    VAL D 127    98.718  21.084  -31.004 1.0   0.0             C   
ATOM  23005 O    VAL D 127    97.546  20.923  -30.654 1.0   0.0             O   
ATOM  23006 CB   VAL D 127    99.035  23.571  -30.974 1.0   0.0             C   
ATOM  23007 CG1  VAL D 127    99.857  23.442  -29.673 1.0   0.0             C   
ATOM  23008 CG2  VAL D 127    99.542  24.767  -31.805 1.0   0.0             C   
ATOM  23009 N    PHE D 128    99.671  20.175  -30.721 1.0   0.0             N   
ATOM  23010 CA   PHE D 128    99.387  18.87   -30.157 1.0   0.0             C   
ATOM  23011 C    PHE D 128    100.188 18.642  -28.872 1.0   0.0             C   
ATOM  23012 O    PHE D 128    101.411 18.811  -28.905 1.0   0.0             O   
ATOM  23013 CB   PHE D 128    99.755  17.726  -31.141 1.0   0.0             C   
ATOM  23014 CG   PHE D 128    99.007  17.865  -32.44  1.0   0.0             C   
ATOM  23015 CD1  PHE D 128    97.625  17.615  -32.497 1.0   0.0             C   
ATOM  23016 CD2  PHE D 128    99.684  18.213  -33.622 1.0   0.0             C   
ATOM  23017 CE1  PHE D 128    96.931  17.719  -33.71  1.0   0.0             C   
ATOM  23018 CE2  PHE D 128    98.995  18.313  -34.836 1.0   0.0             C   
ATOM  23019 CZ   PHE D 128    97.618  18.061  -34.881 1.0   0.0             C   
ATOM  23020 N    PRO D 129    99.603  18.269  -27.726 1.0   0.0             N   
ATOM  23021 CA   PRO D 129    100.365 17.732  -26.599 1.0   0.0             C   
ATOM  23022 C    PRO D 129    101.15  16.462  -26.925 1.0   0.0             C   
ATOM  23023 O    PRO D 129    100.659 15.592  -27.647 1.0   0.0             O   
ATOM  23024 CB   PRO D 129    99.293  17.47   -25.528 1.0   0.0             C   
ATOM  23025 CG   PRO D 129    98.036  17.115  -26.326 1.0   0.0             C   
ATOM  23026 CD   PRO D 129    98.172  17.959  -27.598 1.0   0.0             C   
ATOM  23027 N    LEU D 130    102.368 16.334  -26.376 1.0   0.0             N   
ATOM  23028 CA   LEU D 130    103.217 15.172  -26.537 1.0   0.0             C   
ATOM  23029 C    LEU D 130    103.503 14.526  -25.184 1.0   0.0             C   
ATOM  23030 O    LEU D 130    103.801 15.199  -24.194 1.0   0.0             O   
ATOM  23031 CB   LEU D 130    104.576 15.53   -27.192 1.0   0.0             C   
ATOM  23032 CG   LEU D 130    104.511 16.171  -28.594 1.0   0.0             C   
ATOM  23033 CD1  LEU D 130    105.923 16.585  -29.039 1.0   0.0             C   
ATOM  23034 CD2  LEU D 130    103.881 15.227  -29.627 1.0   0.0             C   
ATOM  23035 N    SER D 131    103.428 13.178  -25.118 1.0   0.0             N   
ATOM  23036 CA   SER D 131    103.735 12.403  -23.919 1.0   0.0             C   
ATOM  23037 C    SER D 131    104.939 11.521  -24.202 1.0   0.0             C   
ATOM  23038 O    SER D 131    104.984 10.805  -25.2   1.0   0.0             O   
ATOM  23039 CB   SER D 131    102.541 11.502  -23.486 1.0   0.0             C   
ATOM  23040 OG   SER D 131    102.783 10.794  -22.263 1.0   0.0             O   
ATOM  23041 N    LEU D 132    105.98  11.583  -23.35  1.0   0.0             N   
ATOM  23042 CA   LEU D 132    107.252 10.909  -23.559 1.0   0.0             C   
ATOM  23043 C    LEU D 132    107.177 9.375   -23.604 1.0   0.0             C   
ATOM  23044 O    LEU D 132    106.525 8.749   -22.764 1.0   0.0             O   
ATOM  23045 CB   LEU D 132    108.222 11.366  -22.437 1.0   0.0             C   
ATOM  23046 CG   LEU D 132    109.703 10.995  -22.63  1.0   0.0             C   
ATOM  23047 CD1  LEU D 132    110.286 11.718  -23.844 1.0   0.0             C   
ATOM  23048 CD2  LEU D 132    110.521 11.333  -21.376 1.0   0.0             C   
ATOM  23049 N    CYS D 133    107.858 8.718   -24.575 1.0   0.0             N   
ATOM  23050 CA   CYS D 133    107.961 7.261   -24.592 1.0   0.0             C   
ATOM  23051 C    CYS D 133    109.219 6.747   -23.905 1.0   0.0             C   
ATOM  23052 O    CYS D 133    109.218 5.661   -23.323 1.0   0.0             O   
ATOM  23053 CB   CYS D 133    107.984 6.691   -26.034 1.0   0.0             C   
ATOM  23054 SG   CYS D 133    106.332 6.572   -26.764 1.0   0.0             S   
ATOM  23055 N    SER D 134    110.327 7.508   -23.94  1.0   0.0             N   
ATOM  23056 CA   SER D 134    111.556 7.159   -23.235 1.0   0.0             C   
ATOM  23057 C    SER D 134    111.498 7.456   -21.738 1.0   0.0             C   
ATOM  23058 O    SER D 134    110.546 8.035   -21.218 1.0   0.0             O   
ATOM  23059 CB   SER D 134    112.815 7.817   -23.869 1.0   0.0             C   
ATOM  23060 OG   SER D 134    112.626 9.218   -24.079 1.0   0.0             O   
ATOM  23061 N    THR D 135    112.524 7.024   -20.975 1.0   0.0             N   
ATOM  23062 CA   THR D 135    112.645 7.321   -19.547 1.0   0.0             C   
ATOM  23063 C    THR D 135    112.724 8.806   -19.205 1.0   0.0             C   
ATOM  23064 O    THR D 135    113.447 9.579   -19.837 1.0   0.0             O   
ATOM  23065 CB   THR D 135    113.832 6.623   -18.868 1.0   0.0             C   
ATOM  23066 CG2  THR D 135    113.528 5.12    -18.768 1.0   0.0             C   
ATOM  23067 OG1  THR D 135    115.035 6.745   -19.627 1.0   0.0             O   
ATOM  23068 N    GLN D 136    111.988 9.242   -18.159 1.0   0.0             N   
ATOM  23069 CA   GLN D 136    112.125 10.569  -17.58  1.0   0.0             C   
ATOM  23070 C    GLN D 136    113.526 10.836  -16.989 1.0   0.0             C   
ATOM  23071 O    GLN D 136    114.118 9.912   -16.415 1.0   0.0             O   
ATOM  23072 CB   GLN D 136    111.033 10.81   -16.498 1.0   0.0             C   
ATOM  23073 CG   GLN D 136    109.572 10.827  -17.03  1.0   0.0             C   
ATOM  23074 CD   GLN D 136    109.287 11.993  -17.983 1.0   0.0             C   
ATOM  23075 NE2  GLN D 136    108.158 11.907  -18.721 1.0   0.0             N   
ATOM  23076 OE1  GLN D 136    110.023 12.976  -18.068 1.0   0.0             O   
ATOM  23077 N    PRO D 137    114.126 12.028  -17.112 1.0   0.0             N   
ATOM  23078 CA   PRO D 137    115.329 12.402  -16.366 1.0   0.0             C   
ATOM  23079 C    PRO D 137    115.194 12.319  -14.845 1.0   0.0             C   
ATOM  23080 O    PRO D 137    114.089 12.348  -14.301 1.0   0.0             O   
ATOM  23081 CB   PRO D 137    115.632 13.833  -16.845 1.0   0.0             C   
ATOM  23082 CG   PRO D 137    114.266 14.413  -17.215 1.0   0.0             C   
ATOM  23083 CD   PRO D 137    113.467 13.201  -17.697 1.0   0.0             C   
ATOM  23084 N    ASP D 138    116.327 12.198  -14.127 1.0   0.0             N   
ATOM  23085 CA   ASP D 138    116.366 12.087  -12.681 1.0   0.0             C   
ATOM  23086 C    ASP D 138    115.847 13.342  -11.954 1.0   0.0             C   
ATOM  23087 O    ASP D 138    116.461 14.412  -11.981 1.0   0.0             O   
ATOM  23088 CB   ASP D 138    117.813 11.693  -12.258 1.0   0.0             C   
ATOM  23089 CG   ASP D 138    117.969 11.335  -10.789 1.0   0.0             C   
ATOM  23090 OD1  ASP D 138    116.953 11.102  -10.085 1.0   0.0             O   
ATOM  23091 OD2  ASP D 138    119.139 11.204  -10.336 1.0   0.0             O   
ATOM  23092 N    GLY D 139    114.669 13.229  -11.297 1.0   0.0             N   
ATOM  23093 CA   GLY D 139    114.083 14.277  -10.462 1.0   0.0             C   
ATOM  23094 C    GLY D 139    113.337 15.346  -11.224 1.0   0.0             C   
ATOM  23095 O    GLY D 139    112.898 16.342  -10.65  1.0   0.0             O   
ATOM  23096 N    ASN D 140    113.141 15.163  -12.541 1.0   0.0             N   
ATOM  23097 CA   ASN D 140    112.478 16.128  -13.395 1.0   0.0             C   
ATOM  23098 C    ASN D 140    111.521 15.412  -14.337 1.0   0.0             C   
ATOM  23099 O    ASN D 140    111.613 14.207  -14.569 1.0   0.0             O   
ATOM  23100 CB   ASN D 140    113.483 16.97   -14.227 1.0   0.0             C   
ATOM  23101 CG   ASN D 140    114.344 17.851  -13.323 1.0   0.0             C   
ATOM  23102 ND2  ASN D 140    115.604 17.424  -13.072 1.0   0.0             N   
ATOM  23103 OD1  ASN D 140    113.933 18.936  -12.9   1.0   0.0             O   
ATOM  23104 N    VAL D 141    110.558 16.156  -14.898 1.0   0.0             N   
ATOM  23105 CA   VAL D 141    109.594 15.67   -15.864 1.0   0.0             C   
ATOM  23106 C    VAL D 141    109.74  16.454  -17.154 1.0   0.0             C   
ATOM  23107 O    VAL D 141    109.886 17.677  -17.166 1.0   0.0             O   
ATOM  23108 CB   VAL D 141    108.166 15.718  -15.319 1.0   0.0             C   
ATOM  23109 CG1  VAL D 141    107.097 15.66   -16.43  1.0   0.0             C   
ATOM  23110 CG2  VAL D 141    107.976 14.531  -14.358 1.0   0.0             C   
ATOM  23111 N    VAL D 142    109.739 15.731  -18.284 1.0   0.0             N   
ATOM  23112 CA   VAL D 142    109.804 16.258  -19.626 1.0   0.0             C   
ATOM  23113 C    VAL D 142    108.454 16.103  -20.317 1.0   0.0             C   
ATOM  23114 O    VAL D 142    107.905 15.003  -20.438 1.0   0.0             O   
ATOM  23115 CB   VAL D 142    110.932 15.58   -20.407 1.0   0.0             C   
ATOM  23116 CG1  VAL D 142    110.733 15.651  -21.93  1.0   0.0             C   
ATOM  23117 CG2  VAL D 142    112.265 16.24   -20.013 1.0   0.0             C   
ATOM  23118 N    ILE D 143    107.89  17.236  -20.782 1.0   0.0             N   
ATOM  23119 CA   ILE D 143    106.646 17.313  -21.533 1.0   0.0             C   
ATOM  23120 C    ILE D 143    106.834 18.284  -22.681 1.0   0.0             C   
ATOM  23121 O    ILE D 143    107.764 19.09   -22.687 1.0   0.0             O   
ATOM  23122 CB   ILE D 143    105.424 17.733  -20.711 1.0   0.0             C   
ATOM  23123 CG1  ILE D 143    105.683 18.973  -19.821 1.0   0.0             C   
ATOM  23124 CG2  ILE D 143    104.998 16.508  -19.893 1.0   0.0             C   
ATOM  23125 CD   ILE D 143    104.554 19.26   -18.825 1.0   0.0             C   
ATOM  23126 N    ALA D 144    105.974 18.22   -23.714 1.0   0.0             N   
ATOM  23127 CA   ALA D 144    106.201 19.006  -24.904 1.0   0.0             C   
ATOM  23128 C    ALA D 144    104.929 19.229  -25.709 1.0   0.0             C   
ATOM  23129 O    ALA D 144    103.909 18.562  -25.53  1.0   0.0             O   
ATOM  23130 CB   ALA D 144    107.279 18.343  -25.795 1.0   0.0             C   
ATOM  23131 N    CYS D 145    104.987 20.216  -26.618 1.0   0.0             N   
ATOM  23132 CA   CYS D 145    103.989 20.49   -27.626 1.0   0.0             C   
ATOM  23133 C    CYS D 145    104.632 20.36   -28.995 1.0   0.0             C   
ATOM  23134 O    CYS D 145    105.701 20.914  -29.254 1.0   0.0             O   
ATOM  23135 CB   CYS D 145    103.428 21.936  -27.553 1.0   0.0             C   
ATOM  23136 SG   CYS D 145    102.322 22.201  -26.144 1.0   0.0             S   
ATOM  23137 N    LEU D 146    103.971 19.66   -29.929 1.0   0.0             N   
ATOM  23138 CA   LEU D 146    104.271 19.756  -31.343 1.0   0.0             C   
ATOM  23139 C    LEU D 146    103.447 20.879  -31.962 1.0   0.0             C   
ATOM  23140 O    LEU D 146    102.245 20.986  -31.72  1.0   0.0             O   
ATOM  23141 CB   LEU D 146    103.965 18.417  -32.056 1.0   0.0             C   
ATOM  23142 CG   LEU D 146    104.105 18.407  -33.591 1.0   0.0             C   
ATOM  23143 CD1  LEU D 146    105.558 18.61   -34.04  1.0   0.0             C   
ATOM  23144 CD2  LEU D 146    103.555 17.095  -34.159 1.0   0.0             C   
ATOM  23145 N    VAL D 147    104.083 21.755  -32.761 1.0   0.0             N   
ATOM  23146 CA   VAL D 147    103.441 22.878  -33.418 1.0   0.0             C   
ATOM  23147 C    VAL D 147    103.623 22.674  -34.921 1.0   0.0             C   
ATOM  23148 O    VAL D 147    104.716 22.829  -35.466 1.0   0.0             O   
ATOM  23149 CB   VAL D 147    104.076 24.192  -32.956 1.0   0.0             C   
ATOM  23150 CG1  VAL D 147    103.418 25.399  -33.64  1.0   0.0             C   
ATOM  23151 CG2  VAL D 147    103.926 24.318  -31.426 1.0   0.0             C   
ATOM  23152 N    GLN D 148    102.558 22.275  -35.644 1.0   0.0             N   
ATOM  23153 CA   GLN D 148    102.718 21.569  -36.906 1.0   0.0             C   
ATOM  23154 C    GLN D 148    102.001 22.306  -38.017 1.0   0.0             C   
ATOM  23155 O    GLN D 148    100.848 22.714  -37.877 1.0   0.0             O   
ATOM  23156 CB   GLN D 148    102.129 20.13   -36.795 1.0   0.0             C   
ATOM  23157 CG   GLN D 148    102.827 19.062  -37.674 1.0   0.0             C   
ATOM  23158 CD   GLN D 148    102.32  19.032  -39.121 1.0   0.0             C   
ATOM  23159 NE2  GLN D 148    103.201 19.389  -40.079 1.0   0.0             N   
ATOM  23160 OE1  GLN D 148    101.175 18.662  -39.398 1.0   0.0             O   
ATOM  23161 N    GLY D 149    102.668 22.469  -39.176 1.0   0.0             N   
ATOM  23162 CA   GLY D 149    102.037 22.895  -40.419 1.0   0.0             C   
ATOM  23163 C    GLY D 149    101.546 24.323  -40.455 1.0   0.0             C   
ATOM  23164 O    GLY D 149    100.425 24.588  -40.888 1.0   0.0             O   
ATOM  23165 N    PHE D 150    102.368 25.279  -39.999 1.0   0.0             N   
ATOM  23166 CA   PHE D 150    102.064 26.697  -40.034 1.0   0.0             C   
ATOM  23167 C    PHE D 150    102.684 27.43   -41.219 1.0   0.0             C   
ATOM  23168 O    PHE D 150    103.709 27.038  -41.779 1.0   0.0             O   
ATOM  23169 CB   PHE D 150    102.42  27.429  -38.708 1.0   0.0             C   
ATOM  23170 CG   PHE D 150    103.827 27.181  -38.222 1.0   0.0             C   
ATOM  23171 CD1  PHE D 150    104.841 28.112  -38.502 1.0   0.0             C   
ATOM  23172 CD2  PHE D 150    104.133 26.08   -37.4   1.0   0.0             C   
ATOM  23173 CE1  PHE D 150    106.14  27.925  -38.017 1.0   0.0             C   
ATOM  23174 CE2  PHE D 150    105.431 25.892  -36.911 1.0   0.0             C   
ATOM  23175 CZ   PHE D 150    106.442 26.802  -37.239 1.0   0.0             C   
ATOM  23176 N    PHE D 151    102.041 28.536  -41.64  1.0   0.0             N   
ATOM  23177 CA   PHE D 151    102.589 29.436  -42.631 1.0   0.0             C   
ATOM  23178 C    PHE D 151    102.004 30.828  -42.372 1.0   0.0             C   
ATOM  23179 O    PHE D 151    100.83  30.903  -41.991 1.0   0.0             O   
ATOM  23180 CB   PHE D 151    102.211 28.946  -44.056 1.0   0.0             C   
ATOM  23181 CG   PHE D 151    102.942 29.695  -45.136 1.0   0.0             C   
ATOM  23182 CD1  PHE D 151    104.316 29.476  -45.338 1.0   0.0             C   
ATOM  23183 CD2  PHE D 151    102.261 30.581  -45.987 1.0   0.0             C   
ATOM  23184 CE1  PHE D 151    105.004 30.153  -46.352 1.0   0.0             C   
ATOM  23185 CE2  PHE D 151    102.944 31.251  -47.008 1.0   0.0             C   
ATOM  23186 CZ   PHE D 151    104.317 31.042  -47.188 1.0   0.0             C   
ATOM  23187 N    PRO D 152    102.695 31.95   -42.571 1.0   0.0             N   
ATOM  23188 CA   PRO D 152    104.153 32.121  -42.621 1.0   0.0             C   
ATOM  23189 C    PRO D 152    104.907 31.552  -41.427 1.0   0.0             C   
ATOM  23190 O    PRO D 152    104.298 31.174  -40.43  1.0   0.0             O   
ATOM  23191 CB   PRO D 152    104.347 33.649  -42.724 1.0   0.0             C   
ATOM  23192 CG   PRO D 152    103.008 34.177  -43.241 1.0   0.0             C   
ATOM  23193 CD   PRO D 152    102.001 33.236  -42.587 1.0   0.0             C   
ATOM  23194 N    GLN D 153    106.251 31.47   -41.503 1.0   0.0             N   
ATOM  23195 CA   GLN D 153    107.078 31.021  -40.393 1.0   0.0             C   
ATOM  23196 C    GLN D 153    107.003 31.882  -39.127 1.0   0.0             C   
ATOM  23197 O    GLN D 153    107.054 31.37   -38.007 1.0   0.0             O   
ATOM  23198 CB   GLN D 153    108.562 30.835  -40.809 1.0   0.0             C   
ATOM  23199 CG   GLN D 153    109.282 32.092  -41.354 1.0   0.0             C   
ATOM  23200 CD   GLN D 153    110.773 31.81   -41.574 1.0   0.0             C   
ATOM  23201 NE2  GLN D 153    111.181 31.652  -42.853 1.0   0.0             N   
ATOM  23202 OE1  GLN D 153    111.572 31.738  -40.635 1.0   0.0             O   
ATOM  23203 N    GLU D 154    106.89  33.215  -39.286 1.0   0.0             N   
ATOM  23204 CA   GLU D 154    106.928 34.175  -38.2   1.0   0.0             C   
ATOM  23205 C    GLU D 154    105.802 35.197  -38.371 1.0   0.0             C   
ATOM  23206 O    GLU D 154    105.232 35.296  -39.462 1.0   0.0             O   
ATOM  23207 CB   GLU D 154    108.296 34.916  -38.136 1.0   0.0             C   
ATOM  23208 CG   GLU D 154    109.489 34.034  -37.677 1.0   0.0             C   
ATOM  23209 CD   GLU D 154    109.599 33.809  -36.165 1.0   0.0             C   
ATOM  23210 OE1  GLU D 154    108.739 34.281  -35.374 1.0   0.0             O   
ATOM  23211 OE2  GLU D 154    110.599 33.159  -35.75  1.0   0.0             O   
ATOM  23212 N    PRO D 155    105.441 35.993  -37.364 1.0   0.0             N   
ATOM  23213 CA   PRO D 155    105.73  35.788  -35.947 1.0   0.0             C   
ATOM  23214 C    PRO D 155    105.162 34.498  -35.365 1.0   0.0             C   
ATOM  23215 O    PRO D 155    103.961 34.247  -35.479 1.0   0.0             O   
ATOM  23216 CB   PRO D 155    105.148 37.038  -35.262 1.0   0.0             C   
ATOM  23217 CG   PRO D 155    104.013 37.491  -36.188 1.0   0.0             C   
ATOM  23218 CD   PRO D 155    104.51  37.102  -37.582 1.0   0.0             C   
ATOM  23219 N    LEU D 156    106.012 33.694  -34.705 1.0   0.0             N   
ATOM  23220 CA   LEU D 156    105.611 32.547  -33.918 1.0   0.0             C   
ATOM  23221 C    LEU D 156    106.222 32.654  -32.524 1.0   0.0             C   
ATOM  23222 O    LEU D 156    107.423 32.884  -32.366 1.0   0.0             O   
ATOM  23223 CB   LEU D 156    106.068 31.21   -34.56  1.0   0.0             C   
ATOM  23224 CG   LEU D 156    105.582 29.929  -33.841 1.0   0.0             C   
ATOM  23225 CD1  LEU D 156    104.126 29.603  -34.208 1.0   0.0             C   
ATOM  23226 CD2  LEU D 156    106.494 28.738  -34.165 1.0   0.0             C   
ATOM  23227 N    SER D 157    105.419 32.482  -31.456 1.0   0.0             N   
ATOM  23228 CA   SER D 157    105.974 32.338  -30.111 1.0   0.0             C   
ATOM  23229 C    SER D 157    105.144 31.401  -29.254 1.0   0.0             C   
ATOM  23230 O    SER D 157    103.914 31.404  -29.295 1.0   0.0             O   
ATOM  23231 CB   SER D 157    106.189 33.683  -29.351 1.0   0.0             C   
ATOM  23232 OG   SER D 157    104.994 34.465  -29.254 1.0   0.0             O   
ATOM  23233 N    VAL D 158    105.82  30.543  -28.46  1.0   0.0             N   
ATOM  23234 CA   VAL D 158    105.169 29.548  -27.622 1.0   0.0             C   
ATOM  23235 C    VAL D 158    105.547 29.792  -26.17  1.0   0.0             C   
ATOM  23236 O    VAL D 158    106.721 29.958  -25.832 1.0   0.0             O   
ATOM  23237 CB   VAL D 158    105.53  28.114  -28.01  1.0   0.0             C   
ATOM  23238 CG1  VAL D 158    104.738 27.112  -27.142 1.0   0.0             C   
ATOM  23239 CG2  VAL D 158    105.221 27.899  -29.504 1.0   0.0             C   
ATOM  23240 N    THR D 159    104.551 29.832  -25.265 1.0   0.0             N   
ATOM  23241 CA   THR D 159    104.759 30.058  -23.837 1.0   0.0             C   
ATOM  23242 C    THR D 159    104.021 29.006  -23.031 1.0   0.0             C   
ATOM  23243 O    THR D 159    103.116 28.339  -23.53  1.0   0.0             O   
ATOM  23244 CB   THR D 159    104.339 31.447  -23.34  1.0   0.0             C   
ATOM  23245 CG2  THR D 159    105.288 32.505  -23.925 1.0   0.0             C   
ATOM  23246 OG1  THR D 159    103.018 31.797  -23.74  1.0   0.0             O   
ATOM  23247 N    TRP D 160    104.412 28.814  -21.756 1.0   0.0             N   
ATOM  23248 CA   TRP D 160    103.886 27.769  -20.89  1.0   0.0             C   
ATOM  23249 C    TRP D 160    103.353 28.372  -19.596 1.0   0.0             C   
ATOM  23250 O    TRP D 160    103.724 29.482  -19.207 1.0   0.0             O   
ATOM  23251 CB   TRP D 160    104.977 26.714  -20.56  1.0   0.0             C   
ATOM  23252 CG   TRP D 160    105.423 25.9    -21.736 1.0   0.0             C   
ATOM  23253 CD1  TRP D 160    106.376 26.241  -22.665 1.0   0.0             C   
ATOM  23254 CD2  TRP D 160    104.96  24.584  -22.089 1.0   0.0             C   
ATOM  23255 CE2  TRP D 160    105.669 24.199  -23.253 1.0   0.0             C   
ATOM  23256 CE3  TRP D 160    104.032 23.702  -21.526 1.0   0.0             C   
ATOM  23257 NE1  TRP D 160    106.512 25.223  -23.58  1.0   0.0             N   
ATOM  23258 CZ2  TRP D 160    105.468 22.967  -23.858 1.0   0.0             C   
ATOM  23259 CZ3  TRP D 160    103.857 22.45   -22.12  1.0   0.0             C   
ATOM  23260 CH2  TRP D 160    104.56  22.09   -23.264 1.0   0.0             C   
ATOM  23261 N    SER D 161    102.446 27.663  -18.887 1.0   0.0             N   
ATOM  23262 CA   SER D 161    101.746 28.218  -17.729 1.0   0.0             C   
ATOM  23263 C    SER D 161    102.439 27.889  -16.413 1.0   0.0             C   
ATOM  23264 O    SER D 161    101.992 28.31   -15.344 1.0   0.0             O   
ATOM  23265 CB   SER D 161    100.253 27.764  -17.652 1.0   0.0             C   
ATOM  23266 OG   SER D 161    100.091 26.355  -17.446 1.0   0.0             O   
ATOM  23267 N    GLU D 162    103.581 27.177  -16.464 1.0   0.0             N   
ATOM  23268 CA   GLU D 162    104.471 26.972  -15.334 1.0   0.0             C   
ATOM  23269 C    GLU D 162    105.85  27.556  -15.62  1.0   0.0             C   
ATOM  23270 O    GLU D 162    106.4   27.416  -16.714 1.0   0.0             O   
ATOM  23271 CB   GLU D 162    104.61  25.476  -14.942 1.0   0.0             C   
ATOM  23272 CG   GLU D 162    103.365 24.887  -14.227 1.0   0.0             C   
ATOM  23273 CD   GLU D 162    103.22  25.285  -12.756 1.0   0.0             C   
ATOM  23274 OE1  GLU D 162    103.849 26.267  -12.283 1.0   0.0             O   
ATOM  23275 OE2  GLU D 162    102.437 24.593  -12.043 1.0   0.0             O   
ATOM  23276 N    SER D 163    106.435 28.261  -14.633 1.0   0.0             N   
ATOM  23277 CA   SER D 163    107.742 28.894  -14.764 1.0   0.0             C   
ATOM  23278 C    SER D 163    108.324 29.179  -13.389 1.0   0.0             C   
ATOM  23279 O    SER D 163    107.628 29.091  -12.375 1.0   0.0             O   
ATOM  23280 CB   SER D 163    107.721 30.213  -15.601 1.0   0.0             C   
ATOM  23281 OG   SER D 163    106.852 31.209  -15.044 1.0   0.0             O   
ATOM  23282 N    GLY D 164    109.634 29.513  -13.312 1.0   0.0             N   
ATOM  23283 CA   GLY D 164    110.321 29.816  -12.054 1.0   0.0             C   
ATOM  23284 C    GLY D 164    111.492 28.9    -11.802 1.0   0.0             C   
ATOM  23285 O    GLY D 164    112.054 28.3    -12.719 1.0   0.0             O   
ATOM  23286 N    GLN D 165    111.925 28.79   -10.529 1.0   0.0             N   
ATOM  23287 CA   GLN D 165    113.059 27.979  -10.111 1.0   0.0             C   
ATOM  23288 C    GLN D 165    112.998 26.498  -10.492 1.0   0.0             C   
ATOM  23289 O    GLN D 165    112.088 25.758  -10.115 1.0   0.0             O   
ATOM  23290 CB   GLN D 165    113.341 28.16   -8.591  1.0   0.0             C   
ATOM  23291 CG   GLN D 165    114.382 27.184  -7.981  1.0   0.0             C   
ATOM  23292 CD   GLN D 165    114.721 27.539  -6.531  1.0   0.0             C   
ATOM  23293 NE2  GLN D 165    113.777 27.259  -5.602  1.0   0.0             N   
ATOM  23294 OE1  GLN D 165    115.803 28.048  -6.22   1.0   0.0             O   
ATOM  23295 N    GLY D 166    113.999 26.042  -11.279 1.0   0.0             N   
ATOM  23296 CA   GLY D 166    114.132 24.657  -11.72  1.0   0.0             C   
ATOM  23297 C    GLY D 166    113.368 24.35   -12.984 1.0   0.0             C   
ATOM  23298 O    GLY D 166    113.359 23.211  -13.449 1.0   0.0             O   
ATOM  23299 N    VAL D 167    112.716 25.359  -13.593 1.0   0.0             N   
ATOM  23300 CA   VAL D 167    111.863 25.175  -14.756 1.0   0.0             C   
ATOM  23301 C    VAL D 167    112.574 25.709  -15.986 1.0   0.0             C   
ATOM  23302 O    VAL D 167    113.02  26.859  -16.03  1.0   0.0             O   
ATOM  23303 CB   VAL D 167    110.511 25.875  -14.617 1.0   0.0             C   
ATOM  23304 CG1  VAL D 167    109.622 25.552  -15.833 1.0   0.0             C   
ATOM  23305 CG2  VAL D 167    109.817 25.414  -13.321 1.0   0.0             C   
ATOM  23306 N    THR D 168    112.706 24.875  -17.032 1.0   0.0             N   
ATOM  23307 CA   THR D 168    113.334 25.259  -18.289 1.0   0.0             C   
ATOM  23308 C    THR D 168    112.362 25.016  -19.419 1.0   0.0             C   
ATOM  23309 O    THR D 168    111.979 23.883  -19.704 1.0   0.0             O   
ATOM  23310 CB   THR D 168    114.622 24.493  -18.605 1.0   0.0             C   
ATOM  23311 CG2  THR D 168    115.28  25.013  -19.895 1.0   0.0             C   
ATOM  23312 OG1  THR D 168    115.58  24.633  -17.561 1.0   0.0             O   
ATOM  23313 N    ALA D 169    111.941 26.091  -20.113 1.0   0.0             N   
ATOM  23314 CA   ALA D 169    111.147 25.993  -21.318 1.0   0.0             C   
ATOM  23315 C    ALA D 169    112.028 26.197  -22.547 1.0   0.0             C   
ATOM  23316 O    ALA D 169    112.839 27.123  -22.615 1.0   0.0             O   
ATOM  23317 CB   ALA D 169    110.025 27.047  -21.308 1.0   0.0             C   
ATOM  23318 N    ARG D 170    111.887 25.318  -23.552 1.0   0.0             N   
ATOM  23319 CA   ARG D 170    112.646 25.357  -24.782 1.0   0.0             C   
ATOM  23320 C    ARG D 170    111.787 25.767  -25.962 1.0   0.0             C   
ATOM  23321 O    ARG D 170    110.699 25.234  -26.196 1.0   0.0             O   
ATOM  23322 CB   ARG D 170    113.328 23.996  -25.084 1.0   0.0             C   
ATOM  23323 CG   ARG D 170    114.531 23.691  -24.169 1.0   0.0             C   
ATOM  23324 CD   ARG D 170    115.124 22.294  -24.397 1.0   0.0             C   
ATOM  23325 NE   ARG D 170    116.421 22.215  -23.654 1.0   0.0             N   
ATOM  23326 CZ   ARG D 170    116.546 21.995  -22.355 1.0   0.0             C   
ATOM  23327 NH1  ARG D 170    115.526 21.761  -21.561 1.0   0.0             N   
ATOM  23328 NH2  ARG D 170    117.753 21.994  -21.831 1.0   0.0             N   
ATOM  23329 N    ASN D 171    112.276 26.744  -26.745 1.0   0.0             N   
ATOM  23330 CA   ASN D 171    111.65  27.186  -27.972 1.0   0.0             C   
ATOM  23331 C    ASN D 171    112.609 26.914  -29.121 1.0   0.0             C   
ATOM  23332 O    ASN D 171    113.678 27.519  -29.223 1.0   0.0             O   
ATOM  23333 CB   ASN D 171    111.343 28.704  -27.935 1.0   0.0             C   
ATOM  23334 CG   ASN D 171    110.426 29.057  -26.768 1.0   0.0             C   
ATOM  23335 ND2  ASN D 171    109.183 28.526  -26.798 1.0   0.0             N   
ATOM  23336 OD1  ASN D 171    110.789 29.809  -25.859 1.0   0.0             O   
ATOM  23337 N    PHE D 172    112.253 25.981  -30.021 1.0   0.0             N   
ATOM  23338 CA   PHE D 172    113.096 25.605  -31.14  1.0   0.0             C   
ATOM  23339 C    PHE D 172    112.647 26.402  -32.379 1.0   0.0             C   
ATOM  23340 O    PHE D 172    111.439 26.496  -32.619 1.0   0.0             O   
ATOM  23341 CB   PHE D 172    113.032 24.078  -31.419 1.0   0.0             C   
ATOM  23342 CG   PHE D 172    113.335 23.266  -30.178 1.0   0.0             C   
ATOM  23343 CD1  PHE D 172    114.64  22.826  -29.9   1.0   0.0             C   
ATOM  23344 CD2  PHE D 172    112.296 22.85   -29.325 1.0   0.0             C   
ATOM  23345 CE1  PHE D 172    114.896 22.007  -28.79  1.0   0.0             C   
ATOM  23346 CE2  PHE D 172    112.543 22.024  -28.224 1.0   0.0             C   
ATOM  23347 CZ   PHE D 172    113.848 21.596  -27.96  1.0   0.0             C   
ATOM  23348 N    PRO D 173    113.521 27.029  -33.175 1.0   0.0             N   
ATOM  23349 CA   PRO D 173    113.149 27.76   -34.39  1.0   0.0             C   
ATOM  23350 C    PRO D 173    112.229 27.026  -35.381 1.0   0.0             C   
ATOM  23351 O    PRO D 173    112.386 25.808  -35.503 1.0   0.0             O   
ATOM  23352 CB   PRO D 173    114.5   28.137  -35.022 1.0   0.0             C   
ATOM  23353 CG   PRO D 173    115.444 28.274  -33.823 1.0   0.0             C   
ATOM  23354 CD   PRO D 173    114.943 27.197  -32.859 1.0   0.0             C   
ATOM  23355 N    PRO D 174    111.292 27.661  -36.091 1.0   0.0             N   
ATOM  23356 CA   PRO D 174    110.661 27.127  -37.301 1.0   0.0             C   
ATOM  23357 C    PRO D 174    111.541 26.331  -38.258 1.0   0.0             C   
ATOM  23358 O    PRO D 174    112.623 26.789  -38.63  1.0   0.0             O   
ATOM  23359 CB   PRO D 174    110.028 28.359  -37.963 1.0   0.0             C   
ATOM  23360 CG   PRO D 174    109.681 29.267  -36.779 1.0   0.0             C   
ATOM  23361 CD   PRO D 174    110.845 29.031  -35.816 1.0   0.0             C   
ATOM  23362 N    SER D 175    111.076 25.145  -38.694 1.0   0.0             N   
ATOM  23363 CA   SER D 175    111.761 24.34   -39.692 1.0   0.0             C   
ATOM  23364 C    SER D 175    110.799 24.106  -40.843 1.0   0.0             C   
ATOM  23365 O    SER D 175    109.643 23.748  -40.634 1.0   0.0             O   
ATOM  23366 CB   SER D 175    112.282 22.98   -39.124 1.0   0.0             C   
ATOM  23367 OG   SER D 175    111.252 22.039  -38.801 1.0   0.0             O   
ATOM  23368 N    GLN D 176    111.222 24.347  -42.102 1.0   0.0             N   
ATOM  23369 CA   GLN D 176    110.39  24.051  -43.26  1.0   0.0             C   
ATOM  23370 C    GLN D 176    110.145 22.553  -43.456 1.0   0.0             C   
ATOM  23371 O    GLN D 176    111.068 21.734  -43.397 1.0   0.0             O   
ATOM  23372 CB   GLN D 176    110.966 24.693  -44.551 1.0   0.0             C   
ATOM  23373 CG   GLN D 176    110.102 24.473  -45.82  1.0   0.0             C   
ATOM  23374 CD   GLN D 176    110.661 25.196  -47.051 1.0   0.0             C   
ATOM  23375 NE2  GLN D 176    110.014 24.958  -48.217 1.0   0.0             N   
ATOM  23376 OE1  GLN D 176    111.637 25.949  -47.005 1.0   0.0             O   
ATOM  23377 N    ASP D 177    108.881 22.161  -43.693 1.0   0.0             N   
ATOM  23378 CA   ASP D 177    108.462 20.801  -43.948 1.0   0.0             C   
ATOM  23379 C    ASP D 177    109.092 20.184  -45.2   1.0   0.0             C   
ATOM  23380 O    ASP D 177    109.369 20.854  -46.197 1.0   0.0             O   
ATOM  23381 CB   ASP D 177    106.913 20.668  -44.01  1.0   0.0             C   
ATOM  23382 CG   ASP D 177    106.225 20.907  -42.667 1.0   0.0             C   
ATOM  23383 OD1  ASP D 177    106.894 21.176  -41.637 1.0   0.0             O   
ATOM  23384 OD2  ASP D 177    104.97  20.786  -42.635 1.0   0.0             O   
ATOM  23385 N    ALA D 178    109.337 18.858  -45.157 1.0   0.0             N   
ATOM  23386 CA   ALA D 178    109.92  18.099  -46.246 1.0   0.0             C   
ATOM  23387 C    ALA D 178    109.104 18.142  -47.539 1.0   0.0             C   
ATOM  23388 O    ALA D 178    109.645 18.278  -48.638 1.0   0.0             O   
ATOM  23389 CB   ALA D 178    110.108 16.643  -45.785 1.0   0.0             C   
ATOM  23390 N    SER D 179    107.766 18.065  -47.424 1.0   0.0             N   
ATOM  23391 CA   SER D 179    106.859 18.265  -48.543 1.0   0.0             C   
ATOM  23392 C    SER D 179    105.613 19.011  -48.098 1.0   0.0             C   
ATOM  23393 O    SER D 179    104.993 18.667  -47.091 1.0   0.0             O   
ATOM  23394 CB   SER D 179    106.426 16.937  -49.239 1.0   0.0             C   
ATOM  23395 OG   SER D 179    105.912 15.969  -48.312 1.0   0.0             O   
ATOM  23396 N    GLY D 180    105.208 20.058  -48.853 1.0   0.0             N   
ATOM  23397 CA   GLY D 180    103.942 20.773  -48.656 1.0   0.0             C   
ATOM  23398 C    GLY D 180    104.114 22.255  -48.427 1.0   0.0             C   
ATOM  23399 O    GLY D 180    103.137 23.002  -48.45  1.0   0.0             O   
ATOM  23400 N    ASP D 181    105.367 22.715  -48.209 1.0   0.0             N   
ATOM  23401 CA   ASP D 181    105.784 24.119  -48.177 1.0   0.0             C   
ATOM  23402 C    ASP D 181    105.378 24.863  -46.898 1.0   0.0             C   
ATOM  23403 O    ASP D 181    105.5   26.085  -46.79  1.0   0.0             O   
ATOM  23404 CB   ASP D 181    105.404 24.91   -49.468 1.0   0.0             C   
ATOM  23405 CG   ASP D 181    106.016 24.327  -50.734 1.0   0.0             C   
ATOM  23406 OD1  ASP D 181    107.031 23.583  -50.673 1.0   0.0             O   
ATOM  23407 OD2  ASP D 181    105.537 24.703  -51.839 1.0   0.0             O   
ATOM  23408 N    LEU D 182    104.932 24.121  -45.869 1.0   0.0             N   
ATOM  23409 CA   LEU D 182    104.617 24.642  -44.555 1.0   0.0             C   
ATOM  23410 C    LEU D 182    105.831 24.573  -43.627 1.0   0.0             C   
ATOM  23411 O    LEU D 182    106.903 24.092  -43.999 1.0   0.0             O   
ATOM  23412 CB   LEU D 182    103.413 23.894  -43.927 1.0   0.0             C   
ATOM  23413 CG   LEU D 182    102.13  23.883  -44.79  1.0   0.0             C   
ATOM  23414 CD1  LEU D 182    101.062 22.973  -44.164 1.0   0.0             C   
ATOM  23415 CD2  LEU D 182    101.567 25.295  -44.996 1.0   0.0             C   
ATOM  23416 N    TYR D 183    105.697 25.091  -42.395 1.0   0.0             N   
ATOM  23417 CA   TYR D 183    106.717 25.042  -41.367 1.0   0.0             C   
ATOM  23418 C    TYR D 183    106.209 24.278  -40.143 1.0   0.0             C   
ATOM  23419 O    TYR D 183    105.014 24.257  -39.847 1.0   0.0             O   
ATOM  23420 CB   TYR D 183    107.19  26.457  -40.927 1.0   0.0             C   
ATOM  23421 CG   TYR D 183    107.972 27.158  -42.008 1.0   0.0             C   
ATOM  23422 CD1  TYR D 183    109.366 27.307  -41.894 1.0   0.0             C   
ATOM  23423 CD2  TYR D 183    107.321 27.746  -43.108 1.0   0.0             C   
ATOM  23424 CE1  TYR D 183    110.101 27.979  -42.883 1.0   0.0             C   
ATOM  23425 CE2  TYR D 183    108.051 28.41   -44.102 1.0   0.0             C   
ATOM  23426 CZ   TYR D 183    109.44  28.519  -43.995 1.0   0.0             C   
ATOM  23427 OH   TYR D 183    110.158 29.169  -45.021 1.0   0.0             O   
ATOM  23428 N    THR D 184    107.117 23.616  -39.401 1.0   0.0             N   
ATOM  23429 CA   THR D 184    106.789 22.798  -38.237 1.0   0.0             C   
ATOM  23430 C    THR D 184    107.89  22.978  -37.214 1.0   0.0             C   
ATOM  23431 O    THR D 184    109.068 23.111  -37.552 1.0   0.0             O   
ATOM  23432 CB   THR D 184    106.624 21.297  -38.536 1.0   0.0             C   
ATOM  23433 CG2  THR D 184    106.484 20.412  -37.285 1.0   0.0             C   
ATOM  23434 OG1  THR D 184    105.486 21.057  -39.354 1.0   0.0             O   
ATOM  23435 N    THR D 185    107.545 23.023  -35.917 1.0   0.0             N   
ATOM  23436 CA   THR D 185    108.518 23.045  -34.835 1.0   0.0             C   
ATOM  23437 C    THR D 185    107.872 22.473  -33.584 1.0   0.0             C   
ATOM  23438 O    THR D 185    106.754 21.963  -33.605 1.0   0.0             O   
ATOM  23439 CB   THR D 185    109.165 24.411  -34.576 1.0   0.0             C   
ATOM  23440 CG2  THR D 185    108.194 25.413  -33.929 1.0   0.0             C   
ATOM  23441 OG1  THR D 185    110.32  24.289  -33.757 1.0   0.0             O   
ATOM  23442 N    SER D 186    108.577 22.482  -32.452 1.0   0.0             N   
ATOM  23443 CA   SER D 186    108.095 21.992  -31.18  1.0   0.0             C   
ATOM  23444 C    SER D 186    108.425 22.999  -30.092 1.0   0.0             C   
ATOM  23445 O    SER D 186    109.158 23.97   -30.288 1.0   0.0             O   
ATOM  23446 CB   SER D 186    108.685 20.601  -30.803 1.0   0.0             C   
ATOM  23447 OG   SER D 186    110.109 20.633  -30.691 1.0   0.0             O   
ATOM  23448 N    SER D 187    107.858 22.804  -28.893 1.0   0.0             N   
ATOM  23449 CA   SER D 187    108.321 23.473  -27.693 1.0   0.0             C   
ATOM  23450 C    SER D 187    108.254 22.46   -26.576 1.0   0.0             C   
ATOM  23451 O    SER D 187    107.403 21.574  -26.586 1.0   0.0             O   
ATOM  23452 CB   SER D 187    107.496 24.738  -27.33  1.0   0.0             C   
ATOM  23453 OG   SER D 187    107.953 25.368  -26.126 1.0   0.0             O   
ATOM  23454 N    GLN D 188    109.177 22.529  -25.608 1.0   0.0             N   
ATOM  23455 CA   GLN D 188    109.337 21.507  -24.597 1.0   0.0             C   
ATOM  23456 C    GLN D 188    109.499 22.164  -23.246 1.0   0.0             C   
ATOM  23457 O    GLN D 188    110.192 23.171  -23.111 1.0   0.0             O   
ATOM  23458 CB   GLN D 188    110.574 20.633  -24.929 1.0   0.0             C   
ATOM  23459 CG   GLN D 188    110.938 19.514  -23.921 1.0   0.0             C   
ATOM  23460 CD   GLN D 188    112.287 18.889  -24.296 1.0   0.0             C   
ATOM  23461 NE2  GLN D 188    112.492 17.594  -23.964 1.0   0.0             N   
ATOM  23462 OE1  GLN D 188    113.164 19.545  -24.855 1.0   0.0             O   
ATOM  23463 N    LEU D 189    108.859 21.61   -22.209 1.0   0.0             N   
ATOM  23464 CA   LEU D 189    108.971 22.095  -20.855 1.0   0.0             C   
ATOM  23465 C    LEU D 189    109.62  21.018  -20.006 1.0   0.0             C   
ATOM  23466 O    LEU D 189    109.209 19.855  -19.983 1.0   0.0             O   
ATOM  23467 CB   LEU D 189    107.581 22.456  -20.284 1.0   0.0             C   
ATOM  23468 CG   LEU D 189    107.581 23.176  -18.921 1.0   0.0             C   
ATOM  23469 CD1  LEU D 189    108.189 24.58   -19.037 1.0   0.0             C   
ATOM  23470 CD2  LEU D 189    106.155 23.266  -18.361 1.0   0.0             C   
ATOM  23471 N    THR D 190    110.695 21.388  -19.295 1.0   0.0             N   
ATOM  23472 CA   THR D 190    111.383 20.519  -18.356 1.0   0.0             C   
ATOM  23473 C    THR D 190    111.23  21.154  -16.996 1.0   0.0             C   
ATOM  23474 O    THR D 190    111.7   22.267  -16.762 1.0   0.0             O   
ATOM  23475 CB   THR D 190    112.869 20.354  -18.651 1.0   0.0             C   
ATOM  23476 CG2  THR D 190    113.485 19.271  -17.754 1.0   0.0             C   
ATOM  23477 OG1  THR D 190    113.074 19.963  -20.004 1.0   0.0             O   
ATOM  23478 N    LEU D 191    110.539 20.48   -16.065 1.0   0.0             N   
ATOM  23479 CA   LEU D 191    110.179 21.05   -14.782 1.0   0.0             C   
ATOM  23480 C    LEU D 191    110.323 19.964  -13.718 1.0   0.0             C   
ATOM  23481 O    LEU D 191    110.38  18.786  -14.085 1.0   0.0             O   
ATOM  23482 CB   LEU D 191    108.749 21.676  -14.811 1.0   0.0             C   
ATOM  23483 CG   LEU D 191    107.522 20.73   -14.828 1.0   0.0             C   
ATOM  23484 CD1  LEU D 191    106.238 21.537  -14.572 1.0   0.0             C   
ATOM  23485 CD2  LEU D 191    107.372 19.952  -16.141 1.0   0.0             C   
ATOM  23486 N    PRO D 192    110.446 20.265  -12.421 1.0   0.0             N   
ATOM  23487 CA   PRO D 192    110.549 19.269  -11.353 1.0   0.0             C   
ATOM  23488 C    PRO D 192    109.483 18.184  -11.348 1.0   0.0             C   
ATOM  23489 O    PRO D 192    108.322 18.453  -11.655 1.0   0.0             O   
ATOM  23490 CB   PRO D 192    110.551 20.1    -10.056 1.0   0.0             C   
ATOM  23491 CG   PRO D 192    111.102 21.462  -10.486 1.0   0.0             C   
ATOM  23492 CD   PRO D 192    110.536 21.63   -11.894 1.0   0.0             C   
ATOM  23493 N    ALA D 193    109.846 16.942  -10.964 1.0   0.0             N   
ATOM  23494 CA   ALA D 193    108.922 15.823  -10.865 1.0   0.0             C   
ATOM  23495 C    ALA D 193    107.79  16.067  -9.88   1.0   0.0             C   
ATOM  23496 O    ALA D 193    106.624 15.761  -10.113 1.0   0.0             O   
ATOM  23497 CB   ALA D 193    109.702 14.548  -10.498 1.0   0.0             C   
ATOM  23498 N    THR D 194    108.116 16.719  -8.765  1.0   0.0             N   
ATOM  23499 CA   THR D 194    107.178 17.208  -7.765  1.0   0.0             C   
ATOM  23500 C    THR D 194    106.135 18.157  -8.187  1.0   0.0             C   
ATOM  23501 O    THR D 194    105.031 18.189  -7.646  1.0   0.0             O   
ATOM  23502 CB   THR D 194    107.898 17.969  -6.694  1.0   0.0             C   
ATOM  23503 CG2  THR D 194    108.733 16.885  -6.206  1.0   0.0             C   
ATOM  23504 OG1  THR D 194    108.952 18.828  -7.059  1.0   0.0             O   
ATOM  23505 N    GLN D 195    106.501 18.986  -9.162  1.0   0.0             N   
ATOM  23506 CA   GLN D 195    105.683 20.064  -9.64   1.0   0.0             C   
ATOM  23507 C    GLN D 195    104.81  19.558  -10.789 1.0   0.0             C   
ATOM  23508 O    GLN D 195    103.933 20.264  -11.288 1.0   0.0             O   
ATOM  23509 CB   GLN D 195    106.647 21.177  -10.13  1.0   0.0             C   
ATOM  23510 CG   GLN D 195    105.979 22.546  -10.392 1.0   0.0             C   
ATOM  23511 CD   GLN D 195    106.996 23.594  -10.856 1.0   0.0             C   
ATOM  23512 NE2  GLN D 195    107.893 24.018  -9.934  1.0   0.0             N   
ATOM  23513 OE1  GLN D 195    107.001 24.033  -12.008 1.0   0.0             O   
ATOM  23514 N    CYS D 196    104.996 18.287  -11.208 1.0   0.0             N   
ATOM  23515 CA   CYS D 196    104.316 17.708  -12.352 1.0   0.0             C   
ATOM  23516 C    CYS D 196    103.937 16.274  -12.05  1.0   0.0             C   
ATOM  23517 O    CYS D 196    104.196 15.335  -12.805 1.0   0.0             O   
ATOM  23518 CB   CYS D 196    105.207 17.781  -13.617 1.0   0.0             C   
ATOM  23519 SG   CYS D 196    104.274 17.733  -15.176 1.0   0.0             S   
ATOM  23520 N    LEU D 197    103.29  16.081  -10.887 1.0   0.0             N   
ATOM  23521 CA   LEU D 197    102.796 14.814  -10.435 1.0   0.0             C   
ATOM  23522 C    LEU D 197    101.542 14.534  -11.181 1.0   0.0             C   
ATOM  23523 O    LEU D 197    101.031 15.183  -12.084 1.0   0.0             O   
ATOM  23524 CB   LEU D 197    102.505 14.787  -8.901  1.0   0.0             C   
ATOM  23525 CG   LEU D 197    103.216 13.681  -8.076  1.0   0.0             C   
ATOM  23526 CD1  LEU D 197    102.643 12.274  -8.31   1.0   0.0             C   
ATOM  23527 CD2  LEU D 197    104.736 13.679  -8.281  1.0   0.0             C   
ATOM  23528 N    ALA D 198    101.001 13.44   -10.859 1.0   0.0             N   
ATOM  23529 CA   ALA D 198    99.84   13.051  -11.451 1.0   0.0             C   
ATOM  23530 C    ALA D 198    98.521  13.673  -11.002 1.0   0.0             C   
ATOM  23531 O    ALA D 198    98.337  14.041  -9.842  1.0   0.0             O   
ATOM  23532 CB   ALA D 198    100.107 11.792  -10.81  1.0   0.0             C   
ATOM  23533 N    GLY D 199    97.59   13.857  -11.965 1.0   0.0             N   
ATOM  23534 CA   GLY D 199    96.433  14.728  -11.777 1.0   0.0             C   
ATOM  23535 C    GLY D 199    96.756  16.189  -12.001 1.0   0.0             C   
ATOM  23536 O    GLY D 199    95.901  17.056  -11.83  1.0   0.0             O   
ATOM  23537 N    LYS D 200    98.0    16.503  -12.418 1.0   0.0             N   
ATOM  23538 CA   LYS D 200    98.45   17.843  -12.74  1.0   0.0             C   
ATOM  23539 C    LYS D 200    98.451  18.053  -14.25  1.0   0.0             C   
ATOM  23540 O    LYS D 200    98.709  17.144  -15.039 1.0   0.0             O   
ATOM  23541 CB   LYS D 200    99.869  18.082  -12.156 1.0   0.0             C   
ATOM  23542 CG   LYS D 200    100.502 19.468  -12.375 1.0   0.0             C   
ATOM  23543 CD   LYS D 200    99.755  20.605  -11.661 1.0   0.0             C   
ATOM  23544 CE   LYS D 200    100.347 21.998  -11.926 1.0   0.0             C   
ATOM  23545 NZ   LYS D 200    101.649 22.162  -11.239 1.0   0.0             N   
ATOM  23546 N    SER D 201    98.138  19.278  -14.707 1.0   0.0             N   
ATOM  23547 CA   SER D 201    98.236  19.646  -16.112 1.0   0.0             C   
ATOM  23548 C    SER D 201    98.851  21.022  -16.237 1.0   0.0             C   
ATOM  23549 O    SER D 201    98.88   21.803  -15.285 1.0   0.0             O   
ATOM  23550 CB   SER D 201    96.862  19.656  -16.833 1.0   0.0             C   
ATOM  23551 OG   SER D 201    96.315  18.337  -16.899 1.0   0.0             O   
ATOM  23552 N    VAL D 202    99.364  21.353  -17.43  1.0   0.0             N   
ATOM  23553 CA   VAL D 202    99.941  22.647  -17.742 1.0   0.0             C   
ATOM  23554 C    VAL D 202    99.304  23.055  -19.068 1.0   0.0             C   
ATOM  23555 O    VAL D 202    98.748  22.217  -19.778 1.0   0.0             O   
ATOM  23556 CB   VAL D 202    101.473 22.547  -17.815 1.0   0.0             C   
ATOM  23557 CG1  VAL D 202    101.941 21.751  -19.045 1.0   0.0             C   
ATOM  23558 CG2  VAL D 202    102.141 23.932  -17.791 1.0   0.0             C   
ATOM  23559 N    THR D 203    99.311  24.342  -19.458 1.0   0.0             N   
ATOM  23560 CA   THR D 203    98.877  24.728  -20.8   1.0   0.0             C   
ATOM  23561 C    THR D 203    100.038 25.341  -21.548 1.0   0.0             C   
ATOM  23562 O    THR D 203    100.876 26.053  -20.991 1.0   0.0             O   
ATOM  23563 CB   THR D 203    97.629  25.632  -20.907 1.0   0.0             C   
ATOM  23564 CG2  THR D 203    96.527  25.108  -19.975 1.0   0.0             C   
ATOM  23565 OG1  THR D 203    97.835  27.01   -20.609 1.0   0.0             O   
ATOM  23566 N    CYS D 204    100.125 25.043  -22.856 1.0   0.0             N   
ATOM  23567 CA   CYS D 204    101.005 25.737  -23.769 1.0   0.0             C   
ATOM  23568 C    CYS D 204    100.181 26.692  -24.617 1.0   0.0             C   
ATOM  23569 O    CYS D 204    99.118  26.359  -25.143 1.0   0.0             O   
ATOM  23570 CB   CYS D 204    101.868 24.793  -24.651 1.0   0.0             C   
ATOM  23571 SG   CYS D 204    100.944 23.621  -25.695 1.0   0.0             S   
ATOM  23572 N    HIS D 205    100.65  27.942  -24.732 1.0   0.0             N   
ATOM  23573 CA   HIS D 205    99.956  29.009  -25.415 1.0   0.0             C   
ATOM  23574 C    HIS D 205    100.793 29.413  -26.61  1.0   0.0             C   
ATOM  23575 O    HIS D 205    101.964 29.779  -26.48  1.0   0.0             O   
ATOM  23576 CB   HIS D 205    99.726  30.214  -24.47  1.0   0.0             C   
ATOM  23577 CG   HIS D 205    98.91   31.34   -25.049 1.0   0.0             C   
ATOM  23578 CD2  HIS D 205    97.621  31.692  -24.787 1.0   0.0             C   
ATOM  23579 ND1  HIS D 205    99.516  32.308  -25.834 1.0   0.0             N   
ATOM  23580 CE1  HIS D 205    98.58   33.214  -26.052 1.0   0.0             C   
ATOM  23581 NE2  HIS D 205    97.415  32.889  -25.44  1.0   0.0             N   
ATOM  23582 N    VAL D 206    100.209 29.298  -27.811 1.0   0.0             N   
ATOM  23583 CA   VAL D 206    100.898 29.44   -29.075 1.0   0.0             C   
ATOM  23584 C    VAL D 206    100.335 30.645  -29.799 1.0   0.0             C   
ATOM  23585 O    VAL D 206    99.153  30.702  -30.151 1.0   0.0             O   
ATOM  23586 CB   VAL D 206    100.758 28.194  -29.953 1.0   0.0             C   
ATOM  23587 CG1  VAL D 206    101.461 28.398  -31.312 1.0   0.0             C   
ATOM  23588 CG2  VAL D 206    101.36  26.983  -29.213 1.0   0.0             C   
ATOM  23589 N    LYS D 207    101.188 31.655  -30.037 1.0   0.0             N   
ATOM  23590 CA   LYS D 207    100.847 32.841  -30.786 1.0   0.0             C   
ATOM  23591 C    LYS D 207    101.385 32.692  -32.202 1.0   0.0             C   
ATOM  23592 O    LYS D 207    102.554 32.357  -32.4   1.0   0.0             O   
ATOM  23593 CB   LYS D 207    101.469 34.116  -30.155 1.0   0.0             C   
ATOM  23594 CG   LYS D 207    101.163 34.278  -28.656 1.0   0.0             C   
ATOM  23595 CD   LYS D 207    101.633 35.62   -28.061 1.0   0.0             C   
ATOM  23596 CE   LYS D 207    100.935 36.855  -28.656 1.0   0.0             C   
ATOM  23597 NZ   LYS D 207    101.377 38.09   -27.963 1.0   0.0             N   
ATOM  23598 N    HIS D 208    100.543 32.935  -33.225 1.0   0.0             N   
ATOM  23599 CA   HIS D 208    100.946 32.795  -34.614 1.0   0.0             C   
ATOM  23600 C    HIS D 208    100.343 33.885  -35.481 1.0   0.0             C   
ATOM  23601 O    HIS D 208    99.132  34.104  -35.457 1.0   0.0             O   
ATOM  23602 CB   HIS D 208    100.505 31.432  -35.202 1.0   0.0             C   
ATOM  23603 CG   HIS D 208    100.729 31.308  -36.687 1.0   0.0             C   
ATOM  23604 CD2  HIS D 208    99.835  31.305  -37.716 1.0   0.0             C   
ATOM  23605 ND1  HIS D 208    102.01  31.11   -37.163 1.0   0.0             N   
ATOM  23606 CE1  HIS D 208    101.874 31.002  -38.472 1.0   0.0             C   
ATOM  23607 NE2  HIS D 208    100.58  31.111  -38.858 1.0   0.0             N   
ATOM  23608 N    TYR D 209    101.175 34.557  -36.309 1.0   0.0             N   
ATOM  23609 CA   TYR D 209    100.762 35.552  -37.291 1.0   0.0             C   
ATOM  23610 C    TYR D 209    99.888  36.665  -36.682 1.0   0.0             C   
ATOM  23611 O    TYR D 209    100.138 37.129  -35.568 1.0   0.0             O   
ATOM  23612 CB   TYR D 209    100.141 34.799  -38.516 1.0   0.0             C   
ATOM  23613 CG   TYR D 209    99.953  35.624  -39.763 1.0   0.0             C   
ATOM  23614 CD1  TYR D 209    101.054 36.227  -40.391 1.0   0.0             C   
ATOM  23615 CD2  TYR D 209    98.682  35.747  -40.349 1.0   0.0             C   
ATOM  23616 CE1  TYR D 209    100.883 36.957  -41.576 1.0   0.0             C   
ATOM  23617 CE2  TYR D 209    98.505  36.496  -41.521 1.0   0.0             C   
ATOM  23618 CZ   TYR D 209    99.609  37.096  -42.137 1.0   0.0             C   
ATOM  23619 OH   TYR D 209    99.438  37.839  -43.324 1.0   0.0             O   
ATOM  23620 N    THR D 210    98.847  37.137  -37.392 1.0   0.0             N   
ATOM  23621 CA   THR D 210    97.858  38.067  -36.85  1.0   0.0             C   
ATOM  23622 C    THR D 210    96.598  37.324  -36.421 1.0   0.0             C   
ATOM  23623 O    THR D 210    95.606  37.926  -36.007 1.0   0.0             O   
ATOM  23624 CB   THR D 210    97.461  39.169  -37.84  1.0   0.0             C   
ATOM  23625 CG2  THR D 210    98.707  40.01   -38.162 1.0   0.0             C   
ATOM  23626 OG1  THR D 210    96.972  38.652  -39.078 1.0   0.0             O   
ATOM  23627 N    ASN D 211    96.606  35.98   -36.514 1.0   0.0             N   
ATOM  23628 CA   ASN D 211    95.496  35.114  -36.158 1.0   0.0             C   
ATOM  23629 C    ASN D 211    95.294  35.001  -34.634 1.0   0.0             C   
ATOM  23630 O    ASN D 211    96.252  35.178  -33.872 1.0   0.0             O   
ATOM  23631 CB   ASN D 211    95.672  33.695  -36.774 1.0   0.0             C   
ATOM  23632 CG   ASN D 211    95.61   33.739  -38.301 1.0   0.0             C   
ATOM  23633 ND2  ASN D 211    95.935  32.591  -38.941 1.0   0.0             N   
ATOM  23634 OD1  ASN D 211    95.29   34.746  -38.936 1.0   0.0             O   
ATOM  23635 N    PRO D 212    94.08   34.727  -34.134 1.0   0.0             N   
ATOM  23636 CA   PRO D 212    93.824  34.249  -32.77  1.0   0.0             C   
ATOM  23637 C    PRO D 212    94.829  33.265  -32.174 1.0   0.0             C   
ATOM  23638 O    PRO D 212    95.157  32.251  -32.794 1.0   0.0             O   
ATOM  23639 CB   PRO D 212    92.396  33.682  -32.841 1.0   0.0             C   
ATOM  23640 CG   PRO D 212    91.716  34.545  -33.908 1.0   0.0             C   
ATOM  23641 CD   PRO D 212    92.839  34.797  -34.916 1.0   0.0             C   
ATOM  23642 N    SER D 213    95.319  33.544  -30.949 1.0   0.0             N   
ATOM  23643 CA   SER D 213    96.192  32.643  -30.2   1.0   0.0             C   
ATOM  23644 C    SER D 213    95.524  31.341  -29.79  1.0   0.0             C   
ATOM  23645 O    SER D 213    94.323  31.293  -29.518 1.0   0.0             O   
ATOM  23646 CB   SER D 213    96.789  33.295  -28.926 1.0   0.0             C   
ATOM  23647 OG   SER D 213    97.607  34.417  -29.269 1.0   0.0             O   
ATOM  23648 N    GLN D 214    96.3    30.245  -29.727 1.0   0.0             N   
ATOM  23649 CA   GLN D 214    95.797  28.941  -29.339 1.0   0.0             C   
ATOM  23650 C    GLN D 214    96.356  28.498  -27.996 1.0   0.0             C   
ATOM  23651 O    GLN D 214    97.567  28.408  -27.804 1.0   0.0             O   
ATOM  23652 CB   GLN D 214    96.107  27.869  -30.418 1.0   0.0             C   
ATOM  23653 CG   GLN D 214    95.279  28.064  -31.711 1.0   0.0             C   
ATOM  23654 CD   GLN D 214    95.558  26.961  -32.738 1.0   0.0             C   
ATOM  23655 NE2  GLN D 214    96.59   27.18   -33.583 1.0   0.0             N   
ATOM  23656 OE1  GLN D 214    94.877  25.933  -32.799 1.0   0.0             O   
ATOM  23657 N    ASP D 215    95.471  28.2    -27.024 1.0   0.0             N   
ATOM  23658 CA   ASP D 215    95.845  27.622  -25.748 1.0   0.0             C   
ATOM  23659 C    ASP D 215    95.507  26.133  -25.767 1.0   0.0             C   
ATOM  23660 O    ASP D 215    94.366  25.728  -26.007 1.0   0.0             O   
ATOM  23661 CB   ASP D 215    95.176  28.404  -24.58  1.0   0.0             C   
ATOM  23662 CG   ASP D 215    95.464  27.824  -23.199 1.0   0.0             C   
ATOM  23663 OD1  ASP D 215    94.845  26.79   -22.833 1.0   0.0             O   
ATOM  23664 OD2  ASP D 215    96.332  28.372  -22.468 1.0   0.0             O   
ATOM  23665 N    VAL D 216    96.523  25.283  -25.549 1.0   0.0             N   
ATOM  23666 CA   VAL D 216    96.398  23.842  -25.579 1.0   0.0             C   
ATOM  23667 C    VAL D 216    96.789  23.274  -24.231 1.0   0.0             C   
ATOM  23668 O    VAL D 216    97.875  23.518  -23.704 1.0   0.0             O   
ATOM  23669 CB   VAL D 216    97.212  23.224  -26.719 1.0   0.0             C   
ATOM  23670 CG1  VAL D 216    97.428  21.706  -26.544 1.0   0.0             C   
ATOM  23671 CG2  VAL D 216    96.47   23.506  -28.038 1.0   0.0             C   
ATOM  23672 N    THR D 217    95.88   22.496  -23.607 1.0   0.0             N   
ATOM  23673 CA   THR D 217    96.186  21.775  -22.375 1.0   0.0             C   
ATOM  23674 C    THR D 217    97.084  20.584  -22.631 1.0   0.0             C   
ATOM  23675 O    THR D 217    96.784  19.712  -23.447 1.0   0.0             O   
ATOM  23676 CB   THR D 217    94.95   21.318  -21.608 1.0   0.0             C   
ATOM  23677 CG2  THR D 217    95.319  20.543  -20.331 1.0   0.0             C   
ATOM  23678 OG1  THR D 217    94.199  22.449  -21.179 1.0   0.0             O   
ATOM  23679 N    VAL D 218    98.214  20.523  -21.913 1.0   0.0             N   
ATOM  23680 CA   VAL D 218    99.146  19.422  -21.948 1.0   0.0             C   
ATOM  23681 C    VAL D 218    99.05   18.755  -20.581 1.0   0.0             C   
ATOM  23682 O    VAL D 218    99.449  19.353  -19.574 1.0   0.0             O   
ATOM  23683 CB   VAL D 218    100.578 19.89   -22.192 1.0   0.0             C   
ATOM  23684 CG1  VAL D 218    101.528 18.685  -22.332 1.0   0.0             C   
ATOM  23685 CG2  VAL D 218    100.625 20.749  -23.465 1.0   0.0             C   
ATOM  23686 N    PRO D 219    98.514  17.55   -20.432 1.0   0.0             N   
ATOM  23687 CA   PRO D 219    98.689  16.763  -19.222 1.0   0.0             C   
ATOM  23688 C    PRO D 219    100.158 16.647  -18.81  1.0   0.0             C   
ATOM  23689 O    PRO D 219    101.001 16.367  -19.667 1.0   0.0             O   
ATOM  23690 CB   PRO D 219    98.027  15.404  -19.559 1.0   0.0             C   
ATOM  23691 CG   PRO D 219    97.028  15.733  -20.676 1.0   0.0             C   
ATOM  23692 CD   PRO D 219    97.741  16.839  -21.452 1.0   0.0             C   
ATOM  23693 N    CYS D 220    100.502 16.739  -17.496 1.0   0.0             N   
ATOM  23694 CA   CYS D 220    101.704 16.046  -16.995 1.0   0.0             C   
ATOM  23695 C    CYS D 220    101.518 14.598  -17.321 1.0   0.0             C   
ATOM  23696 O    CYS D 220    100.306 14.361  -17.299 1.0   0.0             O   
ATOM  23697 CB   CYS D 220    101.863 16.168  -15.461 1.0   0.0             C   
ATOM  23698 SG   CYS D 220    102.259 17.89   -15.067 1.0   0.0             S   
ATOM  23699 N    PRO D 221    102.478 13.651  -17.621 1.0   0.0             N   
ATOM  23700 CA   PRO D 221    102.334 12.421  -18.451 1.0   0.0             C   
ATOM  23701 C    PRO D 221    101.336 11.413  -18.008 1.0   0.0             C   
ATOM  23702 O    PRO D 221    101.428 10.202  -18.222 1.0   0.0             O   
ATOM  23703 CB   PRO D 221    103.688 11.704  -18.31  1.0   0.0             C   
ATOM  23704 CG   PRO D 221    104.712 12.78   -17.954 1.0   0.0             C   
ATOM  23705 CD   PRO D 221    103.897 14.006  -17.522 1.0   0.0             C   
ATOM  23706 N    VAL D 222    100.393 11.93   -17.311 1.0   0.0             N   
ATOM  23707 CA   VAL D 222    99.656  11.418  -16.336 1.0   0.0             C   
ATOM  23708 C    VAL D 222    100.4   10.409  -15.428 1.0   0.0             C   
ATOM  23709 O    VAL D 222    100.125 9.208   -15.434 1.0   0.0             O   
ATOM  23710 CB   VAL D 222    98.586  10.927  -17.19  1.0   0.0             C   
ATOM  23711 CG1  VAL D 222    97.744  10.884  -16.102 1.0   0.0             C   
ATOM  23712 CG2  VAL D 222    97.63   11.797  -18.028 1.0   0.0             C   
ATOM  23713 N    PRO D 223    101.326 10.855  -14.607 1.0   0.0             N   
ATOM  23714 CA   PRO D 223    102.278 9.909   -14.024 1.0   0.0             C   
ATOM  23715 C    PRO D 223    101.606 9.026   -12.947 1.0   0.0             C   
ATOM  23716 O    PRO D 223    102.084 7.929   -12.657 1.0   0.0             O   
ATOM  23717 CB   PRO D 223    103.416 10.834  -13.552 1.0   0.0             C   
ATOM  23718 CG   PRO D 223    102.752 12.193  -13.365 1.0   0.0             C   
ATOM  23719 CD   PRO D 223    101.777 12.253  -14.518 1.0   0.0             C   
ATOM  23720 N    SER D 224    100.482 9.52    -12.339 1.0   0.0             N   
ATOM  23721 CA   SER D 224    99.509  8.926   -11.35  1.0   0.0             C   
ATOM  23722 C    SER D 224    98.314  8.654   -12.082 1.0   0.0             C   
ATOM  23723 O    SER D 224    97.615  7.946   -11.445 1.0   0.0             O   
ATOM  23724 CB   SER D 224    98.558  9.609   -10.113 1.0   0.0             C   
ATOM  23725 OG   SER D 224    97.597  10.648  -10.404 1.0   0.0             O   
ATOM  23726 N    THR D 225    97.98   9.203   -13.265 1.0   0.0             N   
ATOM  23727 CA   THR D 225    97.071  8.795   -14.38  1.0   0.0             C   
ATOM  23728 C    THR D 225    95.817  9.694   -14.781 1.0   0.0             C   
ATOM  23729 O    THR D 225    95.194  9.783   -15.846 1.0   0.0             O   
ATOM  23730 CB   THR D 225    96.98   7.408   -14.946 1.0   0.0             C   
ATOM  23731 CG2  THR D 225    96.121  7.214   -16.189 1.0   0.0             C   
ATOM  23732 OG1  THR D 225    98.106  6.476   -14.915 1.0   0.0             O   
ATOM  23733 N    PRO D 226    95.635  10.573  -13.937 1.0   0.0             N   
ATOM  23734 CA   PRO D 226    94.865  9.942   -12.938 1.0   0.0             C   
ATOM  23735 C    PRO D 226    93.549  9.177   -13.435 1.0   0.0             C   
ATOM  23736 O    PRO D 226    92.882  9.592   -14.385 1.0   0.0             O   
ATOM  23737 CB   PRO D 226    94.463  11.118  -12.219 1.0   0.0             C   
ATOM  23738 CG   PRO D 226    94.059  12.121  -13.31  1.0   0.0             C   
ATOM  23739 CD   PRO D 226    95.104  11.9    -14.333 1.0   0.0             C   
ATOM  23740 N    PRO D 227    93.161  8.105   -12.93  1.0   0.0             N   
ATOM  23741 CA   PRO D 227    92.299  7.22    -13.595 1.0   0.0             C   
ATOM  23742 C    PRO D 227    90.952  7.21    -12.828 1.0   0.0             C   
ATOM  23743 O    PRO D 227    89.956  7.01    -13.515 1.0   0.0             O   
ATOM  23744 CB   PRO D 227    92.886  5.898   -13.335 1.0   0.0             C   
ATOM  23745 CG   PRO D 227    93.298  6.02    -11.896 1.0   0.0             C   
ATOM  23746 CD   PRO D 227    93.624  7.562   -11.717 1.0   0.0             C   
ATOM  23747 N    THR D 228    90.924  7.287   -11.439 1.0   0.0             N   
ATOM  23748 CA   THR D 228    90.026  6.981   -10.395 1.0   0.0             C   
ATOM  23749 C    THR D 228    89.002  5.979   -10.906 1.0   0.0             C   
ATOM  23750 O    THR D 228    87.902  6.338   -11.309 1.0   0.0             O   
ATOM  23751 CB   THR D 228    89.494  8.302   -9.947  1.0   0.0             C   
ATOM  23752 CG2  THR D 228    89.036  8.191   -8.508  1.0   0.0             C   
ATOM  23753 OG1  THR D 228    90.343  9.459   -10.169 1.0   0.0             O   
ATOM  23754 N    PRO D 229    89.333  4.717   -11.011 1.0   0.0             N   
ATOM  23755 CA   PRO D 229    88.543  3.786   -11.825 1.0   0.0             C   
ATOM  23756 C    PRO D 229    87.34   3.301   -11.12  1.0   0.0             C   
ATOM  23757 O    PRO D 229    86.444  2.755   -11.759 1.0   0.0             O   
ATOM  23758 CB   PRO D 229    89.388  2.544   -11.972 1.0   0.0             C   
ATOM  23759 CG   PRO D 229    90.488  2.762   -10.918 1.0   0.0             C   
ATOM  23760 CD   PRO D 229    90.337  4.064   -10.188 1.0   0.0             C   
ATOM  23761 N    SER D 230    87.394  3.325   -9.784  1.0   0.0             N   
ATOM  23762 CA   SER D 230    86.606  2.475   -8.93   1.0   0.0             C   
ATOM  23763 C    SER D 230    86.54   0.993   -9.247  1.0   0.0             C   
ATOM  23764 O    SER D 230    85.491  0.465   -9.581  1.0   0.0             O   
ATOM  23765 CB   SER D 230    85.188  3.013   -8.712  1.0   0.0             C   
ATOM  23766 OG   SER D 230    84.561  3.28    -9.965  1.0   0.0             O   
ATOM  23767 N    PRO D 231    87.592  0.267   -9.167  1.0   0.0             N   
ATOM  23768 CA   PRO D 231    87.651  -1.018  -9.836  1.0   0.0             C   
ATOM  23769 C    PRO D 231    87.246  -2.181  -8.938  1.0   0.0             C   
ATOM  23770 O    PRO D 231    87.338  -3.34   -9.347  1.0   0.0             O   
ATOM  23771 CB   PRO D 231    89.062  -1.04   -10.25  1.0   0.0             C   
ATOM  23772 CG   PRO D 231    89.75   -0.397  -9.054  1.0   0.0             C   
ATOM  23773 CD   PRO D 231    88.863  0.732   -8.642  1.0   0.0             C   
ATOM  23774 N    SER D 232    86.648  -1.969  -7.751  1.0   0.0             N   
ATOM  23775 CA   SER D 232    85.618  -2.942  -7.379  1.0   0.0             C   
ATOM  23776 C    SER D 232    84.481  -2.987  -8.355  1.0   0.0             C   
ATOM  23777 O    SER D 232    84.07   -4.083  -8.73   1.0   0.0             O   
ATOM  23778 CB   SER D 232    85.086  -3.062  -5.929  1.0   0.0             C   
ATOM  23779 OG   SER D 232    85.268  -1.996  -5.075  1.0   0.0             O   
ATOM  23780 N    THR D 233    83.981  -1.813  -8.808  1.0   0.0             N   
ATOM  23781 CA   THR D 233    83.386  -1.515  -10.13  1.0   0.0             C   
ATOM  23782 C    THR D 233    82.533  -0.224  -10.156 1.0   0.0             C   
ATOM  23783 O    THR D 233    82.316  0.294   -11.255 1.0   0.0             O   
ATOM  23784 CB   THR D 233    82.92   -2.674  -11.053 1.0   0.0             C   
ATOM  23785 CG2  THR D 233    82.421  -2.228  -12.43  1.0   0.0             C   
ATOM  23786 OG1  THR D 233    83.977  -3.597  -11.285 1.0   0.0             O   
ATOM  23787 N    PRO D 234    81.947  0.432   -9.136  1.0   0.0             N   
ATOM  23788 CA   PRO D 234    81.777  0.089   -7.722  1.0   0.0             C   
ATOM  23789 C    PRO D 234    80.451  -0.648  -7.505  1.0   0.0             C   
ATOM  23790 O    PRO D 234    79.503  -0.013  -7.031  1.0   0.0             O   
ATOM  23791 CB   PRO D 234    81.71   1.479   -7.046  1.0   0.0             C   
ATOM  23792 CG   PRO D 234    81.117  2.429   -8.081  1.0   0.0             C   
ATOM  23793 CD   PRO D 234    81.578  1.827   -9.399  1.0   0.0             C   
ATOM  23794 N    PRO D 235    80.298  -1.941  -7.784  1.0   0.0             N   
ATOM  23795 CA   PRO D 235    79.026  -2.633  -7.921  1.0   0.0             C   
ATOM  23796 C    PRO D 235    78.172  -2.563  -6.668  1.0   0.0             C   
ATOM  23797 O    PRO D 235    76.956  -2.421  -6.789  1.0   0.0             O   
ATOM  23798 CB   PRO D 235    79.459  -4.093  -8.213  1.0   0.0             C   
ATOM  23799 CG   PRO D 235    80.795  -4.248  -7.488  1.0   0.0             C   
ATOM  23800 CD   PRO D 235    81.383  -2.888  -7.765  1.0   0.0             C   
ATOM  23801 N    THR D 236    78.794  -2.658  -5.473  1.0   0.0             N   
ATOM  23802 CA   THR D 236    78.168  -2.806  -4.16   1.0   0.0             C   
ATOM  23803 C    THR D 236    77.113  -3.921  -4.056  1.0   0.0             C   
ATOM  23804 O    THR D 236    75.914  -3.662  -4.204  1.0   0.0             O   
ATOM  23805 CB   THR D 236    77.667  -1.494  -3.547  1.0   0.0             C   
ATOM  23806 CG2  THR D 236    77.702  -1.591  -2.011  1.0   0.0             C   
ATOM  23807 OG1  THR D 236    78.507  -0.396  -3.901  1.0   0.0             O   
ATOM  23808 N    PRO D 237    77.482  -5.193  -3.808  1.0   0.0             N   
ATOM  23809 CA   PRO D 237    76.529  -6.299  -3.731  1.0   0.0             C   
ATOM  23810 C    PRO D 237    75.75   -6.287  -2.425  1.0   0.0             C   
ATOM  23811 O    PRO D 237    74.746  -6.986  -2.356  1.0   0.0             O   
ATOM  23812 CB   PRO D 237    77.401  -7.565  -3.786  1.0   0.0             C   
ATOM  23813 CG   PRO D 237    78.738  -7.12   -3.19   1.0   0.0             C   
ATOM  23814 CD   PRO D 237    78.864  -5.668  -3.665  1.0   0.0             C   
ATOM  23815 N    SER D 238    76.193  -5.499  -1.406  1.0   0.0             N   
ATOM  23816 CA   SER D 238    75.558  -5.207  -0.103  1.0   0.0             C   
ATOM  23817 C    SER D 238    74.834  -6.28   0.669   1.0   0.0             C   
ATOM  23818 O    SER D 238    73.621  -6.233  0.846   1.0   0.0             O   
ATOM  23819 CB   SER D 238    74.816  -3.895  -0.025  1.0   0.0             C   
ATOM  23820 OG   SER D 238    74.517  -3.528  -1.368  1.0   0.0             O   
ATOM  23821 N    PRO D 239    75.502  -7.219  1.225   1.0   0.0             N   
ATOM  23822 CA   PRO D 239    74.936  -8.487  1.629   1.0   0.0             C   
ATOM  23823 C    PRO D 239    74.587  -8.467  3.103   1.0   0.0             C   
ATOM  23824 O    PRO D 239    74.933  -9.376  3.86    1.0   0.0             O   
ATOM  23825 CB   PRO D 239    76.12   -9.403  1.298   1.0   0.0             C   
ATOM  23826 CG   PRO D 239    77.389  -8.52   1.387   1.0   0.0             C   
ATOM  23827 CD   PRO D 239    76.897  -7.097  1.583   1.0   0.0             C   
ATOM  23828 N    SER D 240    73.828  -7.442  3.519   1.0   0.0             N   
ATOM  23829 CA   SER D 240    73.071  -7.447  4.75    1.0   0.0             C   
ATOM  23830 C    SER D 240    71.814  -8.249  4.537   1.0   0.0             C   
ATOM  23831 O    SER D 240    70.866  -7.756  3.934   1.0   0.0             O   
ATOM  23832 CB   SER D 240    72.654  -6.016  5.201   1.0   0.0             C   
ATOM  23833 OG   SER D 240    72.053  -5.257  4.142   1.0   0.0             O   
ATOM  23834 N    CYS D 241    71.792  -9.502  5.018   1.0   0.0             N   
ATOM  23835 CA   CYS D 241    70.614  -10.339 5.127   1.0   0.0             C   
ATOM  23836 C    CYS D 241    70.037  -10.093 6.526   1.0   0.0             C   
ATOM  23837 O    CYS D 241    70.692  -10.413 7.517   1.0   0.0             O   
ATOM  23838 CB   CYS D 241    71.009  -11.829 4.895   1.0   0.0             C   
ATOM  23839 SG   CYS D 241    71.75   -12.086 3.242   1.0   0.0             S   
ATOM  23840 N    CYS D 242    68.841  -9.485  6.754   1.0   0.0             N   
ATOM  23841 CA   CYS D 242    67.697  -9.105  5.912   1.0   0.0             C   
ATOM  23842 C    CYS D 242    66.732  -10.258 5.798   1.0   0.0             C   
ATOM  23843 O    CYS D 242    66.003  -10.389 4.817   1.0   0.0             O   
ATOM  23844 CB   CYS D 242    67.966  -8.434  4.538   1.0   0.0             C   
ATOM  23845 SG   CYS D 242    66.608  -7.44   3.839   1.0   0.0             S   
ATOM  23846 N    HIS D 243    66.736  -11.122 6.842   1.0   0.0             N   
ATOM  23847 CA   HIS D 243    65.938  -12.328 7.044   1.0   0.0             C   
ATOM  23848 C    HIS D 243    65.325  -12.96  5.793   1.0   0.0             C   
ATOM  23849 O    HIS D 243    64.137  -12.736 5.533   1.0   0.0             O   
ATOM  23850 CB   HIS D 243    64.854  -12.07  8.128   1.0   0.0             C   
ATOM  23851 CG   HIS D 243    64.095  -13.284 8.61    1.0   0.0             C   
ATOM  23852 CD2  HIS D 243    64.245  -14.598 8.292   1.0   0.0             C   
ATOM  23853 ND1  HIS D 243    63.091  -13.133 9.557   1.0   0.0             N   
ATOM  23854 CE1  HIS D 243    62.65   -14.361 9.79    1.0   0.0             C   
ATOM  23855 NE2  HIS D 243    63.316  -15.28  9.049   1.0   0.0             N   
ATOM  23856 N    PRO D 244    66.098  -13.708 4.983   1.0   0.0             N   
ATOM  23857 CA   PRO D 244    65.611  -14.445 3.82    1.0   0.0             C   
ATOM  23858 C    PRO D 244    64.273  -15.132 4.0     1.0   0.0             C   
ATOM  23859 O    PRO D 244    64.062  -15.829 4.997   1.0   0.0             O   
ATOM  23860 CB   PRO D 244    66.758  -15.39  3.451   1.0   0.0             C   
ATOM  23861 CG   PRO D 244    68.009  -14.636 3.911   1.0   0.0             C   
ATOM  23862 CD   PRO D 244    67.536  -13.926 5.182   1.0   0.0             C   
ATOM  23863 N    ARG D 245    63.343  -14.901 3.066   1.0   0.0             N   
ATOM  23864 CA   ARG D 245    61.953  -15.174 3.309   1.0   0.0             C   
ATOM  23865 C    ARG D 245    61.364  -15.845 2.097   1.0   0.0             C   
ATOM  23866 O    ARG D 245    61.4    -15.327 0.979   1.0   0.0             O   
ATOM  23867 CB   ARG D 245    61.183  -13.869 3.643   1.0   0.0             C   
ATOM  23868 CG   ARG D 245    59.703  -14.057 4.032   1.0   0.0             C   
ATOM  23869 CD   ARG D 245    59.064  -12.748 4.52    1.0   0.0             C   
ATOM  23870 NE   ARG D 245    57.644  -13.047 4.885   1.0   0.0             N   
ATOM  23871 CZ   ARG D 245    56.776  -12.131 5.293   1.0   0.0             C   
ATOM  23872 NH1  ARG D 245    55.552  -12.501 5.609   1.0   0.0             N   
ATOM  23873 NH2  ARG D 245    57.085  -10.857 5.397   1.0   0.0             N   
ATOM  23874 N    LEU D 246    60.801  -17.043 2.313   1.0   0.0             N   
ATOM  23875 CA   LEU D 246    60.039  -17.737 1.31    1.0   0.0             C   
ATOM  23876 C    LEU D 246    58.57   -17.453 1.551   1.0   0.0             C   
ATOM  23877 O    LEU D 246    58.045  -17.678 2.643   1.0   0.0             O   
ATOM  23878 CB   LEU D 246    60.303  -19.256 1.392   1.0   0.0             C   
ATOM  23879 CG   LEU D 246    59.794  -20.063 0.184   1.0   0.0             C   
ATOM  23880 CD1  LEU D 246    60.473  -19.604 -1.109  1.0   0.0             C   
ATOM  23881 CD2  LEU D 246    60.049  -21.557 0.398   1.0   0.0             C   
ATOM  23882 N    SER D 247    57.868  -16.913 0.546   1.0   0.0             N   
ATOM  23883 CA   SER D 247    56.459  -16.583 0.682   1.0   0.0             C   
ATOM  23884 C    SER D 247    55.671  -17.071 -0.507  1.0   0.0             C   
ATOM  23885 O    SER D 247    56.003  -16.804 -1.663  1.0   0.0             O   
ATOM  23886 CB   SER D 247    56.161  -15.066 0.899   1.0   0.0             C   
ATOM  23887 OG   SER D 247    56.787  -14.232 -0.08   1.0   0.0             O   
ATOM  23888 N    LEU D 248    54.58   -17.808 -0.24   1.0   0.0             N   
ATOM  23889 CA   LEU D 248    53.593  -18.132 -1.245  1.0   0.0             C   
ATOM  23890 C    LEU D 248    52.602  -16.997 -1.464  1.0   0.0             C   
ATOM  23891 O    LEU D 248    52.222  -16.277 -0.539  1.0   0.0             O   
ATOM  23892 CB   LEU D 248    52.81   -19.415 -0.872  1.0   0.0             C   
ATOM  23893 CG   LEU D 248    53.639  -20.712 -0.931  1.0   0.0             C   
ATOM  23894 CD1  LEU D 248    52.79   -21.926 -0.537  1.0   0.0             C   
ATOM  23895 CD2  LEU D 248    54.217  -20.93  -2.326  1.0   0.0             C   
ATOM  23896 N    HIS D 249    52.144  -16.835 -2.715  1.0   0.0             N   
ATOM  23897 CA   HIS D 249    51.015  -15.989 -3.049  1.0   0.0             C   
ATOM  23898 C    HIS D 249    49.974  -16.832 -3.765  1.0   0.0             C   
ATOM  23899 O    HIS D 249    50.258  -17.473 -4.78   1.0   0.0             O   
ATOM  23900 CB   HIS D 249    51.414  -14.798 -3.948  1.0   0.0             C   
ATOM  23901 CG   HIS D 249    52.396  -13.876 -3.28   1.0   0.0             C   
ATOM  23902 CD2  HIS D 249    53.726  -13.708 -3.513  1.0   0.0             C   
ATOM  23903 ND1  HIS D 249    51.948  -12.933 -2.365  1.0   0.0             N   
ATOM  23904 CE1  HIS D 249    53.021  -12.227 -2.046  1.0   0.0             C   
ATOM  23905 NE2  HIS D 249    54.121  -12.656 -2.715  1.0   0.0             N   
ATOM  23906 N    ARG D 250    48.734  -16.858 -3.228  1.0   0.0             N   
ATOM  23907 CA   ARG D 250    47.608  -17.611 -3.76   1.0   0.0             C   
ATOM  23908 C    ARG D 250    47.229  -17.331 -5.218  1.0   0.0             C   
ATOM  23909 O    ARG D 250    47.465  -16.213 -5.693  1.0   0.0             O   
ATOM  23910 CB   ARG D 250    46.36   -17.534 -2.833  1.0   0.0             C   
ATOM  23911 CG   ARG D 250    45.999  -16.152 -2.227  1.0   0.0             C   
ATOM  23912 CD   ARG D 250    45.541  -15.041 -3.198  1.0   0.0             C   
ATOM  23913 NE   ARG D 250    44.434  -15.536 -4.076  1.0   0.0             N   
ATOM  23914 CZ   ARG D 250    43.259  -15.936 -3.624  1.0   0.0             C   
ATOM  23915 NH1  ARG D 250    42.779  -15.638 -2.445  1.0   0.0             N   
ATOM  23916 NH2  ARG D 250    42.49   -16.67  -4.393  1.0   0.0             N   
ATOM  23917 N    PRO D 251    46.674  -18.284 -5.988  1.0   0.0             N   
ATOM  23918 CA   PRO D 251    46.171  -18.027 -7.338  1.0   0.0             C   
ATOM  23919 C    PRO D 251    45.208  -16.851 -7.405  1.0   0.0             C   
ATOM  23920 O    PRO D 251    44.282  -16.777 -6.597  1.0   0.0             O   
ATOM  23921 CB   PRO D 251    45.526  -19.359 -7.778  1.0   0.0             C   
ATOM  23922 CG   PRO D 251    46.101  -20.412 -6.824  1.0   0.0             C   
ATOM  23923 CD   PRO D 251    46.294  -19.625 -5.531  1.0   0.0             C   
ATOM  23924 N    ALA D 252    45.428  -15.889 -8.32   1.0   0.0             N   
ATOM  23925 CA   ALA D 252    44.648  -14.671 -8.39   1.0   0.0             C   
ATOM  23926 C    ALA D 252    43.168  -14.904 -8.678  1.0   0.0             C   
ATOM  23927 O    ALA D 252    42.791  -15.757 -9.478  1.0   0.0             O   
ATOM  23928 CB   ALA D 252    45.257  -13.713 -9.428  1.0   0.0             C   
ATOM  23929 N    LEU D 253    42.279  -14.157 -7.993  1.0   0.0             N   
ATOM  23930 CA   LEU D 253    40.848  -14.387 -8.059  1.0   0.0             C   
ATOM  23931 C    LEU D 253    40.242  -14.177 -9.445  1.0   0.0             C   
ATOM  23932 O    LEU D 253    39.427  -14.971 -9.913  1.0   0.0             O   
ATOM  23933 CB   LEU D 253    40.127  -13.57  -6.96   1.0   0.0             C   
ATOM  23934 CG   LEU D 253    38.653  -13.955 -6.707  1.0   0.0             C   
ATOM  23935 CD1  LEU D 253    38.485  -15.434 -6.327  1.0   0.0             C   
ATOM  23936 CD2  LEU D 253    38.06   -13.074 -5.6    1.0   0.0             C   
ATOM  23937 N    GLU D 254    40.666  -13.129 -10.184 1.0   0.0             N   
ATOM  23938 CA   GLU D 254    40.323  -13.004 -11.593 1.0   0.0             C   
ATOM  23939 C    GLU D 254    40.835  -14.133 -12.483 1.0   0.0             C   
ATOM  23940 O    GLU D 254    40.092  -14.667 -13.308 1.0   0.0             O   
ATOM  23941 CB   GLU D 254    40.679  -11.61  -12.168 1.0   0.0             C   
ATOM  23942 CG   GLU D 254    40.526  -11.484 -13.705 1.0   0.0             C   
ATOM  23943 CD   GLU D 254    40.31   -10.042 -14.151 1.0   0.0             C   
ATOM  23944 OE1  GLU D 254    39.193  -9.727  -14.654 1.0   0.0             O   
ATOM  23945 OE2  GLU D 254    41.226  -9.199  -13.973 1.0   0.0             O   
ATOM  23946 N    ASP D 255    42.095  -14.586 -12.3   1.0   0.0             N   
ATOM  23947 CA   ASP D 255    42.641  -15.734 -13.005 1.0   0.0             C   
ATOM  23948 C    ASP D 255    41.831  -17.018 -12.744 1.0   0.0             C   
ATOM  23949 O    ASP D 255    41.518  -17.77  -13.669 1.0   0.0             O   
ATOM  23950 CB   ASP D 255    44.137  -15.998 -12.651 1.0   0.0             C   
ATOM  23951 CG   ASP D 255    45.136  -14.944 -13.132 1.0   0.0             C   
ATOM  23952 OD1  ASP D 255    44.783  -13.776 -13.432 1.0   0.0             O   
ATOM  23953 OD2  ASP D 255    46.35   -15.289 -13.135 1.0   0.0             O   
ATOM  23954 N    LEU D 256    41.439  -17.273 -11.478 1.0   0.0             N   
ATOM  23955 CA   LEU D 256    40.533  -18.341 -11.098 1.0   0.0             C   
ATOM  23956 C    LEU D 256    39.131  -18.27  -11.712 1.0   0.0             C   
ATOM  23957 O    LEU D 256    38.609  -19.28  -12.191 1.0   0.0             O   
ATOM  23958 CB   LEU D 256    40.369  -18.4   -9.553  1.0   0.0             C   
ATOM  23959 CG   LEU D 256    41.614  -18.861 -8.766  1.0   0.0             C   
ATOM  23960 CD1  LEU D 256    41.428  -18.581 -7.268  1.0   0.0             C   
ATOM  23961 CD2  LEU D 256    41.901  -20.352 -8.988  1.0   0.0             C   
ATOM  23962 N    LEU D 257    38.473  -17.089 -11.715 1.0   0.0             N   
ATOM  23963 CA   LEU D 257    37.044  -17.028 -11.989 1.0   0.0             C   
ATOM  23964 C    LEU D 257    36.696  -16.553 -13.391 1.0   0.0             C   
ATOM  23965 O    LEU D 257    35.629  -16.892 -13.906 1.0   0.0             O   
ATOM  23966 CB   LEU D 257    36.313  -16.104 -10.972 1.0   0.0             C   
ATOM  23967 CG   LEU D 257    36.374  -16.547 -9.489  1.0   0.0             C   
ATOM  23968 CD1  LEU D 257    35.518  -15.614 -8.613  1.0   0.0             C   
ATOM  23969 CD2  LEU D 257    35.939  -18.005 -9.285  1.0   0.0             C   
ATOM  23970 N    LEU D 258    37.581  -15.794 -14.068 1.0   0.0             N   
ATOM  23971 CA   LEU D 258    37.262  -15.204 -15.359 1.0   0.0             C   
ATOM  23972 C    LEU D 258    38.376  -15.434 -16.379 1.0   0.0             C   
ATOM  23973 O    LEU D 258    38.119  -15.53  -17.58  1.0   0.0             O   
ATOM  23974 CB   LEU D 258    37.057  -13.665 -15.242 1.0   0.0             C   
ATOM  23975 CG   LEU D 258    35.934  -13.192 -14.289 1.0   0.0             C   
ATOM  23976 CD1  LEU D 258    36.037  -11.675 -14.057 1.0   0.0             C   
ATOM  23977 CD2  LEU D 258    34.54   -13.549 -14.825 1.0   0.0             C   
ATOM  23978 N    GLY D 259    39.643  -15.536 -15.92  1.0   0.0             N   
ATOM  23979 CA   GLY D 259    40.829  -15.788 -16.737 1.0   0.0             C   
ATOM  23980 C    GLY D 259    40.933  -17.163 -17.364 1.0   0.0             C   
ATOM  23981 O    GLY D 259    40.007  -17.975 -17.35  1.0   0.0             O   
ATOM  23982 N    SER D 260    42.115  -17.467 -17.941 1.0   0.0             N   
ATOM  23983 CA   SER D 260    42.34   -18.707 -18.678 1.0   0.0             C   
ATOM  23984 C    SER D 260    43.018  -19.746 -17.798 1.0   0.0             C   
ATOM  23985 O    SER D 260    42.443  -20.795 -17.502 1.0   0.0             O   
ATOM  23986 CB   SER D 260    43.197  -18.469 -19.961 1.0   0.0             C   
ATOM  23987 OG   SER D 260    43.348  -19.654 -20.756 1.0   0.0             O   
ATOM  23988 N    GLU D 261    44.267  -19.488 -17.355 1.0   0.0             N   
ATOM  23989 CA   GLU D 261    45.024  -20.416 -16.533 1.0   0.0             C   
ATOM  23990 C    GLU D 261    45.594  -19.713 -15.309 1.0   0.0             C   
ATOM  23991 O    GLU D 261    46.246  -18.672 -15.408 1.0   0.0             O   
ATOM  23992 CB   GLU D 261    46.144  -21.107 -17.357 1.0   0.0             C   
ATOM  23993 CG   GLU D 261    47.025  -22.105 -16.563 1.0   0.0             C   
ATOM  23994 CD   GLU D 261    47.871  -22.981 -17.487 1.0   0.0             C   
ATOM  23995 OE1  GLU D 261    47.639  -24.22  -17.529 1.0   0.0             O   
ATOM  23996 OE2  GLU D 261    48.775  -22.447 -18.183 1.0   0.0             O   
ATOM  23997 N    ALA D 262    45.323  -20.261 -14.105 1.0   0.0             N   
ATOM  23998 CA   ALA D 262    45.731  -19.672 -12.847 1.0   0.0             C   
ATOM  23999 C    ALA D 262    46.941  -20.399 -12.281 1.0   0.0             C   
ATOM  24000 O    ALA D 262    46.942  -21.623 -12.154 1.0   0.0             O   
ATOM  24001 CB   ALA D 262    44.563  -19.753 -11.843 1.0   0.0             C   
ATOM  24002 N    ASN D 263    48.015  -19.667 -11.932 1.0   0.0             N   
ATOM  24003 CA   ASN D 263    49.245  -20.252 -11.408 1.0   0.0             C   
ATOM  24004 C    ASN D 263    49.347  -19.917 -9.919  1.0   0.0             C   
ATOM  24005 O    ASN D 263    48.711  -18.98  -9.44   1.0   0.0             O   
ATOM  24006 CB   ASN D 263    50.552  -19.797 -12.162 1.0   0.0             C   
ATOM  24007 CG   ASN D 263    50.284  -19.205 -13.559 1.0   0.0             C   
ATOM  24008 ND2  ASN D 263    50.745  -17.957 -13.713 1.0   0.0             N   
ATOM  24009 OD1  ASN D 263    49.661  -19.786 -14.442 1.0   0.0             O   
ATOM  24010 N    LEU D 264    50.164  -20.655 -9.142  1.0   0.0             N   
ATOM  24011 CA   LEU D 264    50.488  -20.275 -7.771  1.0   0.0             C   
ATOM  24012 C    LEU D 264    51.942  -19.834 -7.747  1.0   0.0             C   
ATOM  24013 O    LEU D 264    52.797  -20.454 -8.381  1.0   0.0             O   
ATOM  24014 CB   LEU D 264    50.264  -21.447 -6.777  1.0   0.0             C   
ATOM  24015 CG   LEU D 264    49.896  -21.026 -5.332  1.0   0.0             C   
ATOM  24016 CD1  LEU D 264    49.066  -22.113 -4.634  1.0   0.0             C   
ATOM  24017 CD2  LEU D 264    51.116  -20.724 -4.459  1.0   0.0             C   
ATOM  24018 N    THR D 265    52.263  -18.725 -7.049  1.0   0.0             N   
ATOM  24019 CA   THR D 265    53.613  -18.159 -7.043  1.0   0.0             C   
ATOM  24020 C    THR D 265    54.306  -18.42  -5.724  1.0   0.0             C   
ATOM  24021 O    THR D 265    53.793  -18.091 -4.657  1.0   0.0             O   
ATOM  24022 CB   THR D 265    53.644  -16.647 -7.271  1.0   0.0             C   
ATOM  24023 CG2  THR D 265    55.088  -16.122 -7.391  1.0   0.0             C   
ATOM  24024 OG1  THR D 265    52.981  -16.304 -8.482  1.0   0.0             O   
ATOM  24025 N    CYS D 266    55.522  -18.988 -5.773  1.0   0.0             N   
ATOM  24026 CA   CYS D 266    56.416  -19.134 -4.642  1.0   0.0             C   
ATOM  24027 C    CYS D 266    57.603  -18.222 -4.869  1.0   0.0             C   
ATOM  24028 O    CYS D 266    58.349  -18.378 -5.834  1.0   0.0             O   
ATOM  24029 CB   CYS D 266    56.91   -20.602 -4.532  1.0   0.0             C   
ATOM  24030 SG   CYS D 266    57.877  -21.016 -3.054  1.0   0.0             S   
ATOM  24031 N    THR D 267    57.8    -17.211 -4.005  1.0   0.0             N   
ATOM  24032 CA   THR D 267    58.877  -16.245 -4.181  1.0   0.0             C   
ATOM  24033 C    THR D 267    59.842  -16.322 -3.02   1.0   0.0             C   
ATOM  24034 O    THR D 267    59.465  -16.258 -1.847  1.0   0.0             O   
ATOM  24035 CB   THR D 267    58.402  -14.804 -4.448  1.0   0.0             C   
ATOM  24036 CG2  THR D 267    57.472  -14.297 -3.336  1.0   0.0             C   
ATOM  24037 OG1  THR D 267    59.468  -13.865 -4.546  1.0   0.0             O   
ATOM  24038 N    LEU D 268    61.139  -16.498 -3.338  1.0   0.0             N   
ATOM  24039 CA   LEU D 268    62.222  -16.421 -2.385  1.0   0.0             C   
ATOM  24040 C    LEU D 268    62.859  -15.047 -2.489  1.0   0.0             C   
ATOM  24041 O    LEU D 268    63.448  -14.695 -3.513  1.0   0.0             O   
ATOM  24042 CB   LEU D 268    63.302  -17.501 -2.653  1.0   0.0             C   
ATOM  24043 CG   LEU D 268    64.545  -17.43  -1.735  1.0   0.0             C   
ATOM  24044 CD1  LEU D 268    64.173  -17.606 -0.258  1.0   0.0             C   
ATOM  24045 CD2  LEU D 268    65.587  -18.482 -2.133  1.0   0.0             C   
ATOM  24046 N    THR D 269    62.749  -14.23  -1.429  1.0   0.0             N   
ATOM  24047 CA   THR D 269    63.278  -12.873 -1.412  1.0   0.0             C   
ATOM  24048 C    THR D 269    64.274  -12.724 -0.281  1.0   0.0             C   
ATOM  24049 O    THR D 269    64.111  -13.284 0.805   1.0   0.0             O   
ATOM  24050 CB   THR D 269    62.189  -11.795 -1.36   1.0   0.0             C   
ATOM  24051 CG2  THR D 269    61.421  -11.808 -0.028  1.0   0.0             C   
ATOM  24052 OG1  THR D 269    62.722  -10.487 -1.55   1.0   0.0             O   
ATOM  24053 N    GLY D 270    65.382  -11.996 -0.534  1.0   0.0             N   
ATOM  24054 CA   GLY D 270    66.444  -11.77  0.441   1.0   0.0             C   
ATOM  24055 C    GLY D 270    67.734  -12.453 0.077   1.0   0.0             C   
ATOM  24056 O    GLY D 270    68.637  -12.564 0.902   1.0   0.0             O   
ATOM  24057 N    LEU D 271    67.887  -12.912 -1.182  1.0   0.0             N   
ATOM  24058 CA   LEU D 271    69.068  -13.64  -1.624  1.0   0.0             C   
ATOM  24059 C    LEU D 271    70.101  -12.655 -2.167  1.0   0.0             C   
ATOM  24060 O    LEU D 271    70.477  -12.67  -3.337  1.0   0.0             O   
ATOM  24061 CB   LEU D 271    68.682  -14.683 -2.711  1.0   0.0             C   
ATOM  24062 CG   LEU D 271    69.546  -15.97  -2.774  1.0   0.0             C   
ATOM  24063 CD1  LEU D 271    69.125  -16.8   -3.994  1.0   0.0             C   
ATOM  24064 CD2  LEU D 271    71.064  -15.732 -2.819  1.0   0.0             C   
ATOM  24065 N    ARG D 272    70.59   -11.719 -1.331  1.0   0.0             N   
ATOM  24066 CA   ARG D 272    71.519  -10.706 -1.791  1.0   0.0             C   
ATOM  24067 C    ARG D 272    72.95   -11.269 -1.83   1.0   0.0             C   
ATOM  24068 O    ARG D 272    73.773  -11.057 -0.938  1.0   0.0             O   
ATOM  24069 CB   ARG D 272    71.382  -9.427  -0.93   1.0   0.0             C   
ATOM  24070 CG   ARG D 272    71.597  -8.158  -1.777  1.0   0.0             C   
ATOM  24071 CD   ARG D 272    71.378  -6.861  -1.005  1.0   0.0             C   
ATOM  24072 NE   ARG D 272    71.939  -5.759  -1.876  1.0   0.0             N   
ATOM  24073 CZ   ARG D 272    71.831  -4.448  -1.675  1.0   0.0             C   
ATOM  24074 NH1  ARG D 272    72.174  -3.616  -2.633  1.0   0.0             N   
ATOM  24075 NH2  ARG D 272    71.439  -3.955  -0.528  1.0   0.0             N   
ATOM  24076 N    ASP D 273    73.24   -12.024 -2.907  1.0   0.0             N   
ATOM  24077 CA   ASP D 273    74.469  -12.712 -3.231  1.0   0.0             C   
ATOM  24078 C    ASP D 273    74.169  -13.346 -4.6    1.0   0.0             C   
ATOM  24079 O    ASP D 273    73.109  -13.101 -5.182  1.0   0.0             O   
ATOM  24080 CB   ASP D 273    74.876  -13.78  -2.164  1.0   0.0             C   
ATOM  24081 CG   ASP D 273    76.327  -14.235 -2.266  1.0   0.0             C   
ATOM  24082 OD1  ASP D 273    76.759  -15.036 -1.395  1.0   0.0             O   
ATOM  24083 OD2  ASP D 273    77.055  -13.829 -3.211  1.0   0.0             O   
ATOM  24084 N    ALA D 274    75.077  -14.154 -5.174  1.0   0.0             N   
ATOM  24085 CA   ALA D 274    74.835  -14.886 -6.404  1.0   0.0             C   
ATOM  24086 C    ALA D 274    73.724  -15.948 -6.312  1.0   0.0             C   
ATOM  24087 O    ALA D 274    73.753  -16.86  -5.482  1.0   0.0             O   
ATOM  24088 CB   ALA D 274    76.141  -15.54  -6.898  1.0   0.0             C   
ATOM  24089 N    SER D 275    72.7    -15.84  -7.187  1.0   0.0             N   
ATOM  24090 CA   SER D 275    71.613  -16.807 -7.319  1.0   0.0             C   
ATOM  24091 C    SER D 275    72.036  -18.19  -7.82   1.0   0.0             C   
ATOM  24092 O    SER D 275    72.904  -18.334 -8.683  1.0   0.0             O   
ATOM  24093 CB   SER D 275    70.449  -16.244 -8.198  1.0   0.0             C   
ATOM  24094 OG   SER D 275    69.35   -17.149 -8.37   1.0   0.0             O   
ATOM  24095 N    GLY D 276    71.395  -19.255 -7.291  1.0   0.0             N   
ATOM  24096 CA   GLY D 276    71.59   -20.624 -7.766  1.0   0.0             C   
ATOM  24097 C    GLY D 276    70.513  -21.547 -7.249  1.0   0.0             C   
ATOM  24098 O    GLY D 276    70.765  -22.705 -6.918  1.0   0.0             O   
ATOM  24099 N    VAL D 277    69.277  -21.027 -7.114  1.0   0.0             N   
ATOM  24100 CA   VAL D 277    68.155  -21.664 -6.433  1.0   0.0             C   
ATOM  24101 C    VAL D 277    67.634  -22.984 -6.99   1.0   0.0             C   
ATOM  24102 O    VAL D 277    67.649  -23.262 -8.19   1.0   0.0             O   
ATOM  24103 CB   VAL D 277    66.968  -20.724 -6.22   1.0   0.0             C   
ATOM  24104 CG1  VAL D 277    67.414  -19.537 -5.35   1.0   0.0             C   
ATOM  24105 CG2  VAL D 277    66.402  -20.234 -7.565  1.0   0.0             C   
ATOM  24106 N    THR D 278    67.121  -23.836 -6.08   1.0   0.0             N   
ATOM  24107 CA   THR D 278    66.26   -24.962 -6.427  1.0   0.0             C   
ATOM  24108 C    THR D 278    64.986  -24.895 -5.602  1.0   0.0             C   
ATOM  24109 O    THR D 278    65.03   -24.88  -4.372  1.0   0.0             O   
ATOM  24110 CB   THR D 278    66.928  -26.316 -6.202  1.0   0.0             C   
ATOM  24111 CG2  THR D 278    65.987  -27.484 -6.541  1.0   0.0             C   
ATOM  24112 OG1  THR D 278    68.061  -26.446 -7.054  1.0   0.0             O   
ATOM  24113 N    PHE D 279    63.806  -24.85  -6.258  1.0   0.0             N   
ATOM  24114 CA   PHE D 279    62.509  -24.924 -5.596  1.0   0.0             C   
ATOM  24115 C    PHE D 279    61.953  -26.344 -5.64   1.0   0.0             C   
ATOM  24116 O    PHE D 279    62.064  -27.049 -6.645  1.0   0.0             O   
ATOM  24117 CB   PHE D 279    61.441  -23.989 -6.226  1.0   0.0             C   
ATOM  24118 CG   PHE D 279    61.802  -22.535 -6.076  1.0   0.0             C   
ATOM  24119 CD1  PHE D 279    62.579  -21.887 -7.052  1.0   0.0             C   
ATOM  24120 CD2  PHE D 279    61.27   -21.773 -5.022  1.0   0.0             C   
ATOM  24121 CE1  PHE D 279    62.817  -20.509 -6.978  1.0   0.0             C   
ATOM  24122 CE2  PHE D 279    61.511  -20.395 -4.939  1.0   0.0             C   
ATOM  24123 CZ   PHE D 279    62.285  -19.763 -5.919  1.0   0.0             C   
ATOM  24124 N    THR D 280    61.33   -26.804 -4.539  1.0   0.0             N   
ATOM  24125 CA   THR D 280    60.637  -28.087 -4.471  1.0   0.0             C   
ATOM  24126 C    THR D 280    59.215  -27.865 -3.999  1.0   0.0             C   
ATOM  24127 O    THR D 280    58.967  -27.208 -2.989  1.0   0.0             O   
ATOM  24128 CB   THR D 280    61.329  -29.101 -3.562  1.0   0.0             C   
ATOM  24129 CG2  THR D 280    60.574  -30.439 -3.509  1.0   0.0             C   
ATOM  24130 OG1  THR D 280    62.633  -29.388 -4.056  1.0   0.0             O   
ATOM  24131 N    TRP D 281    58.227  -28.401 -4.74   1.0   0.0             N   
ATOM  24132 CA   TRP D 281    56.811  -28.212 -4.48   1.0   0.0             C   
ATOM  24133 C    TRP D 281    56.15   -29.554 -4.18   1.0   0.0             C   
ATOM  24134 O    TRP D 281    56.394  -30.542 -4.874  1.0   0.0             O   
ATOM  24135 CB   TRP D 281    56.106  -27.618 -5.73   1.0   0.0             C   
ATOM  24136 CG   TRP D 281    56.457  -26.207 -6.098  1.0   0.0             C   
ATOM  24137 CD1  TRP D 281    57.456  -25.774 -6.936  1.0   0.0             C   
ATOM  24138 CD2  TRP D 281    55.621  -25.068 -5.833  1.0   0.0             C   
ATOM  24139 CE2  TRP D 281    56.141  -23.993 -6.595  1.0   0.0             C   
ATOM  24140 CE3  TRP D 281    54.476  -24.875 -5.055  1.0   0.0             C   
ATOM  24141 NE1  TRP D 281    57.266  -24.44  -7.231  1.0   0.0             N   
ATOM  24142 CZ2  TRP D 281    55.492  -22.77  -6.66   1.0   0.0             C   
ATOM  24143 CZ3  TRP D 281    53.833  -23.636 -5.112  1.0   0.0             C   
ATOM  24144 CH2  TRP D 281    54.314  -22.613 -5.922  1.0   0.0             C   
ATOM  24145 N    THR D 282    55.288  -29.646 -3.143  1.0   0.0             N   
ATOM  24146 CA   THR D 282    54.489  -30.858 -2.904  1.0   0.0             C   
ATOM  24147 C    THR D 282    53.515  -31.291 -4.006  1.0   0.0             C   
ATOM  24148 O    THR D 282    53.51   -32.495 -4.285  1.0   0.0             O   
ATOM  24149 CB   THR D 282    53.802  -30.967 -1.528  1.0   0.0             C   
ATOM  24150 CG2  THR D 282    54.871  -31.278 -0.471  1.0   0.0             C   
ATOM  24151 OG1  THR D 282    53.179  -29.762 -1.101  1.0   0.0             O   
ATOM  24152 N    PRO D 283    52.699  -30.48  -4.693  1.0   0.0             N   
ATOM  24153 CA   PRO D 283    51.676  -31.052 -5.574  1.0   0.0             C   
ATOM  24154 C    PRO D 283    52.169  -31.211 -7.009  1.0   0.0             C   
ATOM  24155 O    PRO D 283    51.634  -30.589 -7.929  1.0   0.0             O   
ATOM  24156 CB   PRO D 283    50.49   -30.059 -5.447  1.0   0.0             C   
ATOM  24157 CG   PRO D 283    50.779  -29.282 -4.161  1.0   0.0             C   
ATOM  24158 CD   PRO D 283    52.292  -29.154 -4.223  1.0   0.0             C   
ATOM  24159 N    SER D 284    53.176  -32.069 -7.248  1.0   0.0             N   
ATOM  24160 CA   SER D 284    53.664  -32.358 -8.59   1.0   0.0             C   
ATOM  24161 C    SER D 284    52.941  -33.548 -9.205  1.0   0.0             C   
ATOM  24162 O    SER D 284    53.169  -34.703 -8.839  1.0   0.0             O   
ATOM  24163 CB   SER D 284    55.201  -32.619 -8.642  1.0   0.0             C   
ATOM  24164 OG   SER D 284    55.61   -33.661 -7.744  1.0   0.0             O   
ATOM  24165 N    SER D 285    52.048  -33.287 -10.179 1.0   0.0             N   
ATOM  24166 CA   SER D 285    51.232  -34.316 -10.819 1.0   0.0             C   
ATOM  24167 C    SER D 285    51.209  -34.06  -12.312 1.0   0.0             C   
ATOM  24168 O    SER D 285    50.156  -33.891 -12.927 1.0   0.0             O   
ATOM  24169 CB   SER D 285    49.764  -34.35  -10.294 1.0   0.0             C   
ATOM  24170 OG   SER D 285    49.714  -34.603 -8.886  1.0   0.0             O   
ATOM  24171 N    GLY D 286    52.404  -33.985 -12.942 1.0   0.0             N   
ATOM  24172 CA   GLY D 286    52.555  -33.532 -14.329 1.0   0.0             C   
ATOM  24173 C    GLY D 286    52.47   -32.028 -14.441 1.0   0.0             C   
ATOM  24174 O    GLY D 286    51.983  -31.478 -15.428 1.0   0.0             O   
ATOM  24175 N    LYS D 287    52.929  -31.326 -13.39  1.0   0.0             N   
ATOM  24176 CA   LYS D 287    52.736  -29.903 -13.192 1.0   0.0             C   
ATOM  24177 C    LYS D 287    54.13   -29.305 -13.051 1.0   0.0             C   
ATOM  24178 O    LYS D 287    54.873  -29.631 -12.124 1.0   0.0             O   
ATOM  24179 CB   LYS D 287    51.929  -29.719 -11.883 1.0   0.0             C   
ATOM  24180 CG   LYS D 287    51.185  -28.386 -11.725 1.0   0.0             C   
ATOM  24181 CD   LYS D 287    50.409  -28.395 -10.394 1.0   0.0             C   
ATOM  24182 CE   LYS D 287    49.547  -27.159 -10.124 1.0   0.0             C   
ATOM  24183 NZ   LYS D 287    48.938  -27.28  -8.77   1.0   0.0             N   
ATOM  24184 N    SER D 288    54.551  -28.444 -13.997 1.0   0.0             N   
ATOM  24185 CA   SER D 288    55.951  -28.037 -14.104 1.0   0.0             C   
ATOM  24186 C    SER D 288    56.185  -26.648 -13.56  1.0   0.0             C   
ATOM  24187 O    SER D 288    55.668  -25.661 -14.081 1.0   0.0             O   
ATOM  24188 CB   SER D 288    56.49   -28.059 -15.563 1.0   0.0             C   
ATOM  24189 OG   SER D 288    56.557  -29.395 -16.072 1.0   0.0             O   
ATOM  24190 N    ALA D 289    56.992  -26.53  -12.488 1.0   0.0             N   
ATOM  24191 CA   ALA D 289    57.439  -25.256 -11.963 1.0   0.0             C   
ATOM  24192 C    ALA D 289    58.292  -24.448 -12.941 1.0   0.0             C   
ATOM  24193 O    ALA D 289    59.234  -24.959 -13.554 1.0   0.0             O   
ATOM  24194 CB   ALA D 289    58.227  -25.49  -10.661 1.0   0.0             C   
ATOM  24195 N    VAL D 290    57.981  -23.149 -13.098 1.0   0.0             N   
ATOM  24196 CA   VAL D 290    58.69   -22.261 -14.001 1.0   0.0             C   
ATOM  24197 C    VAL D 290    59.321  -21.157 -13.179 1.0   0.0             C   
ATOM  24198 O    VAL D 290    58.639  -20.365 -12.528 1.0   0.0             O   
ATOM  24199 CB   VAL D 290    57.789  -21.656 -15.083 1.0   0.0             C   
ATOM  24200 CG1  VAL D 290    58.595  -20.697 -15.987 1.0   0.0             C   
ATOM  24201 CG2  VAL D 290    57.172  -22.784 -15.93  1.0   0.0             C   
ATOM  24202 N    GLN D 291    60.664  -21.08  -13.169 1.0   0.0             N   
ATOM  24203 CA   GLN D 291    61.376  -19.997 -12.521 1.0   0.0             C   
ATOM  24204 C    GLN D 291    61.504  -18.802 -13.46  1.0   0.0             C   
ATOM  24205 O    GLN D 291    62.078  -18.9   -14.549 1.0   0.0             O   
ATOM  24206 CB   GLN D 291    62.791  -20.445 -12.072 1.0   0.0             C   
ATOM  24207 CG   GLN D 291    62.793  -21.625 -11.067 1.0   0.0             C   
ATOM  24208 CD   GLN D 291    64.221  -22.07  -10.726 1.0   0.0             C   
ATOM  24209 NE2  GLN D 291    64.363  -23.336 -10.268 1.0   0.0             N   
ATOM  24210 OE1  GLN D 291    65.199  -21.327 -10.862 1.0   0.0             O   
ATOM  24211 N    GLY D 292    60.963  -17.626 -13.07  1.0   0.0             N   
ATOM  24212 CA   GLY D 292    61.22   -16.367 -13.769 1.0   0.0             C   
ATOM  24213 C    GLY D 292    62.657  -15.873 -13.619 1.0   0.0             C   
ATOM  24214 O    GLY D 292    63.385  -16.368 -12.751 1.0   0.0             O   
ATOM  24215 N    PRO D 293    63.119  -14.896 -14.401 1.0   0.0             N   
ATOM  24216 CA   PRO D 293    64.374  -14.179 -14.163 1.0   0.0             C   
ATOM  24217 C    PRO D 293    64.54   -13.627 -12.734 1.0   0.0             C   
ATOM  24218 O    PRO D 293    63.598  -12.958 -12.286 1.0   0.0             O   
ATOM  24219 CB   PRO D 293    64.373  -13.063 -15.228 1.0   0.0             C   
ATOM  24220 CG   PRO D 293    63.495  -13.618 -16.357 1.0   0.0             C   
ATOM  24221 CD   PRO D 293    62.434  -14.422 -15.606 1.0   0.0             C   
ATOM  24222 N    PRO D 294    65.634  -13.838 -11.988 1.0   0.0             N   
ATOM  24223 CA   PRO D 294    65.994  -13.067 -10.796 1.0   0.0             C   
ATOM  24224 C    PRO D 294    65.813  -11.555 -10.885 1.0   0.0             C   
ATOM  24225 O    PRO D 294    66.154  -10.947 -11.904 1.0   0.0             O   
ATOM  24226 CB   PRO D 294    67.432  -13.504 -10.484 1.0   0.0             C   
ATOM  24227 CG   PRO D 294    67.497  -14.94  -11.013 1.0   0.0             C   
ATOM  24228 CD   PRO D 294    66.63   -14.877 -12.272 1.0   0.0             C   
ATOM  24229 N    GLU D 295    65.26   -10.938 -9.829  1.0   0.0             N   
ATOM  24230 CA   GLU D 295    64.786  -9.572  -9.849  1.0   0.0             C   
ATOM  24231 C    GLU D 295    65.289  -8.786  -8.649  1.0   0.0             C   
ATOM  24232 O    GLU D 295    65.373  -9.288  -7.526  1.0   0.0             O   
ATOM  24233 CB   GLU D 295    63.234  -9.535  -9.943  1.0   0.0             C   
ATOM  24234 CG   GLU D 295    62.593  -8.122  -9.886  1.0   0.0             C   
ATOM  24235 CD   GLU D 295    61.098  -8.095  -10.213 1.0   0.0             C   
ATOM  24236 OE1  GLU D 295    60.523  -6.972  -10.231 1.0   0.0             O   
ATOM  24237 OE2  GLU D 295    60.475  -9.162  -10.455 1.0   0.0             O   
ATOM  24238 N    ARG D 296    65.672  -7.516  -8.879  1.0   0.0             N   
ATOM  24239 CA   ARG D 296    66.207  -6.625  -7.871  1.0   0.0             C   
ATOM  24240 C    ARG D 296    65.104  -5.799  -7.209  1.0   0.0             C   
ATOM  24241 O    ARG D 296    64.261  -5.196  -7.878  1.0   0.0             O   
ATOM  24242 CB   ARG D 296    67.235  -5.685  -8.551  1.0   0.0             C   
ATOM  24243 CG   ARG D 296    68.02   -4.743  -7.615  1.0   0.0             C   
ATOM  24244 CD   ARG D 296    69.122  -3.982  -8.369  1.0   0.0             C   
ATOM  24245 NE   ARG D 296    69.815  -3.075  -7.398  1.0   0.0             N   
ATOM  24246 CZ   ARG D 296    70.94   -2.424  -7.666  1.0   0.0             C   
ATOM  24247 NH1  ARG D 296    71.451  -1.625  -6.755  1.0   0.0             N   
ATOM  24248 NH2  ARG D 296    71.575  -2.547  -8.812  1.0   0.0             N   
ATOM  24249 N    ASP D 297    65.094  -5.754  -5.865  1.0   0.0             N   
ATOM  24250 CA   ASP D 297    64.181  -4.955  -5.068  1.0   0.0             C   
ATOM  24251 C    ASP D 297    65.023  -3.967  -4.242  1.0   0.0             C   
ATOM  24252 O    ASP D 297    66.22   -3.809  -4.493  1.0   0.0             O   
ATOM  24253 CB   ASP D 297    63.297  -5.913  -4.209  1.0   0.0             C   
ATOM  24254 CG   ASP D 297    62.036  -5.288  -3.627  1.0   0.0             C   
ATOM  24255 OD1  ASP D 297    61.255  -6.035  -2.977  1.0   0.0             O   
ATOM  24256 OD2  ASP D 297    61.807  -4.061  -3.782  1.0   0.0             O   
ATOM  24257 N    LEU D 298    64.403  -3.242  -3.285  1.0   0.0             N   
ATOM  24258 CA   LEU D 298    64.934  -2.184  -2.426  1.0   0.0             C   
ATOM  24259 C    LEU D 298    66.421  -2.298  -2.07   1.0   0.0             C   
ATOM  24260 O    LEU D 298    66.865  -3.25   -1.419  1.0   0.0             O   
ATOM  24261 CB   LEU D 298    64.059  -2.07   -1.144  1.0   0.0             C   
ATOM  24262 CG   LEU D 298    63.797  -0.635  -0.629  1.0   0.0             C   
ATOM  24263 CD1  LEU D 298    62.646  -0.629  0.392   1.0   0.0             C   
ATOM  24264 CD2  LEU D 298    65.041  0.0     0.0     1.0   0.0             C   
ATOM  24265 N    CYS D 299    67.229  -1.33   -2.571  1.0   0.0             N   
ATOM  24266 CA   CYS D 299    68.679  -1.256  -2.449  1.0   0.0             C   
ATOM  24267 C    CYS D 299    69.366  -2.232  -3.393  1.0   0.0             C   
ATOM  24268 O    CYS D 299    70.14   -1.848  -4.269  1.0   0.0             O   
ATOM  24269 CB   CYS D 299    69.232  -1.358  -0.998  1.0   0.0             C   
ATOM  24270 SG   CYS D 299    68.643  -0.018  0.081   1.0   0.0             S   
ATOM  24271 N    GLY D 300    69.078  -3.536  -3.233  1.0   0.0             N   
ATOM  24272 CA   GLY D 300    69.603  -4.6    -4.088  1.0   0.0             C   
ATOM  24273 C    GLY D 300    69.082  -5.962  -3.783  1.0   0.0             C   
ATOM  24274 O    GLY D 300    69.372  -6.888  -4.536  1.0   0.0             O   
ATOM  24275 N    CYS D 301    68.364  -6.135  -2.646  1.0   0.0             N   
ATOM  24276 CA   CYS D 301    67.652  -7.343  -2.228  1.0   0.0             C   
ATOM  24277 C    CYS D 301    67.11   -8.206  -3.372  1.0   0.0             C   
ATOM  24278 O    CYS D 301    66.291  -7.755  -4.175  1.0   0.0             O   
ATOM  24279 CB   CYS D 301    66.51   -6.933  -1.251  1.0   0.0             C   
ATOM  24280 SG   CYS D 301    65.539  -8.299  -0.524  1.0   0.0             S   
ATOM  24281 N    TYR D 302    67.578  -9.466  -3.49   1.0   0.0             N   
ATOM  24282 CA   TYR D 302    67.35   -10.245 -4.695  1.0   0.0             C   
ATOM  24283 C    TYR D 302    66.2    -11.201 -4.462  1.0   0.0             C   
ATOM  24284 O    TYR D 302    66.092  -11.866 -3.429  1.0   0.0             O   
ATOM  24285 CB   TYR D 302    68.637  -11.009 -5.146  1.0   0.0             C   
ATOM  24286 CG   TYR D 302    68.998  -10.853 -6.609  1.0   0.0             C   
ATOM  24287 CD1  TYR D 302    68.765  -9.659  -7.318  1.0   0.0             C   
ATOM  24288 CD2  TYR D 302    69.666  -11.901 -7.274  1.0   0.0             C   
ATOM  24289 CE1  TYR D 302    69.128  -9.535  -8.665  1.0   0.0             C   
ATOM  24290 CE2  TYR D 302    70.07   -11.765 -8.61   1.0   0.0             C   
ATOM  24291 CZ   TYR D 302    69.794  -10.584 -9.308  1.0   0.0             C   
ATOM  24292 OH   TYR D 302    70.197  -10.456 -10.654 1.0   0.0             O   
ATOM  24293 N    SER D 303    65.288  -11.239 -5.441  1.0   0.0             N   
ATOM  24294 CA   SER D 303    64.069  -12.012 -5.412  1.0   0.0             C   
ATOM  24295 C    SER D 303    64.048  -12.956 -6.594  1.0   0.0             C   
ATOM  24296 O    SER D 303    64.301  -12.552 -7.731  1.0   0.0             O   
ATOM  24297 CB   SER D 303    62.823  -11.082 -5.476  1.0   0.0             C   
ATOM  24298 OG   SER D 303    61.588  -11.804 -5.467  1.0   0.0             O   
ATOM  24299 N    VAL D 304    63.745  -14.245 -6.361  1.0   0.0             N   
ATOM  24300 CA   VAL D 304    63.501  -15.209 -7.419  1.0   0.0             C   
ATOM  24301 C    VAL D 304    62.081  -15.724 -7.257  1.0   0.0             C   
ATOM  24302 O    VAL D 304    61.645  -16.06  -6.155  1.0   0.0             O   
ATOM  24303 CB   VAL D 304    64.468  -16.391 -7.425  1.0   0.0             C   
ATOM  24304 CG1  VAL D 304    64.285  -17.178 -8.739  1.0   0.0             C   
ATOM  24305 CG2  VAL D 304    65.915  -15.876 -7.314  1.0   0.0             C   
ATOM  24306 N    SER D 305    61.302  -15.786 -8.357  1.0   0.0             N   
ATOM  24307 CA   SER D 305    59.912  -16.222 -8.313  1.0   0.0             C   
ATOM  24308 C    SER D 305    59.699  -17.472 -9.136  1.0   0.0             C   
ATOM  24309 O    SER D 305    60.045  -17.54  -10.315 1.0   0.0             O   
ATOM  24310 CB   SER D 305    58.919  -15.145 -8.827  1.0   0.0             C   
ATOM  24311 OG   SER D 305    58.94   -13.989 -7.984  1.0   0.0             O   
ATOM  24312 N    SER D 306    59.092  -18.501 -8.522  1.0   0.0             N   
ATOM  24313 CA   SER D 306    58.719  -19.746 -9.169  1.0   0.0             C   
ATOM  24314 C    SER D 306    57.21   -19.787 -9.285  1.0   0.0             C   
ATOM  24315 O    SER D 306    56.5    -19.601 -8.298  1.0   0.0             O   
ATOM  24316 CB   SER D 306    59.176  -20.983 -8.344  1.0   0.0             C   
ATOM  24317 OG   SER D 306    58.846  -22.228 -8.973  1.0   0.0             O   
ATOM  24318 N    VAL D 307    56.672  -20.017 -10.496 1.0   0.0             N   
ATOM  24319 CA   VAL D 307    55.239  -20.119 -10.719 1.0   0.0             C   
ATOM  24320 C    VAL D 307    54.884  -21.544 -11.099 1.0   0.0             C   
ATOM  24321 O    VAL D 307    55.602  -22.219 -11.84  1.0   0.0             O   
ATOM  24322 CB   VAL D 307    54.678  -19.124 -11.744 1.0   0.0             C   
ATOM  24323 CG1  VAL D 307    54.961  -17.692 -11.249 1.0   0.0             C   
ATOM  24324 CG2  VAL D 307    55.255  -19.335 -13.156 1.0   0.0             C   
ATOM  24325 N    LEU D 308    53.766  -22.056 -10.551 1.0   0.0             N   
ATOM  24326 CA   LEU D 308    53.313  -23.416 -10.761 1.0   0.0             C   
ATOM  24327 C    LEU D 308    51.965  -23.37  -11.498 1.0   0.0             C   
ATOM  24328 O    LEU D 308    50.974  -22.96  -10.885 1.0   0.0             O   
ATOM  24329 CB   LEU D 308    53.162  -24.118 -9.386  1.0   0.0             C   
ATOM  24330 CG   LEU D 308    53.128  -25.659 -9.432  1.0   0.0             C   
ATOM  24331 CD1  LEU D 308    54.494  -26.252 -9.807  1.0   0.0             C   
ATOM  24332 CD2  LEU D 308    52.68   -26.227 -8.079  1.0   0.0             C   
ATOM  24333 N    PRO D 309    51.837  -23.725 -12.782 1.0   0.0             N   
ATOM  24334 CA   PRO D 309    50.626  -23.375 -13.535 1.0   0.0             C   
ATOM  24335 C    PRO D 309    49.484  -24.372 -13.39  1.0   0.0             C   
ATOM  24336 O    PRO D 309    49.721  -25.563 -13.182 1.0   0.0             O   
ATOM  24337 CB   PRO D 309    51.095  -23.318 -15.008 1.0   0.0             C   
ATOM  24338 CG   PRO D 309    52.602  -23.076 -14.929 1.0   0.0             C   
ATOM  24339 CD   PRO D 309    52.987  -23.869 -13.686 1.0   0.0             C   
ATOM  24340 N    GLY D 310    48.222  -23.9   -13.513 1.0   0.0             N   
ATOM  24341 CA   GLY D 310    47.035  -24.754 -13.59  1.0   0.0             C   
ATOM  24342 C    GLY D 310    46.503  -25.191 -12.247 1.0   0.0             C   
ATOM  24343 O    GLY D 310    46.21   -26.364 -12.027 1.0   0.0             O   
ATOM  24344 N    CYS D 311    46.391  -24.254 -11.285 1.0   0.0             N   
ATOM  24345 CA   CYS D 311    46.249  -24.578 -9.873  1.0   0.0             C   
ATOM  24346 C    CYS D 311    44.815  -24.473 -9.357  1.0   0.0             C   
ATOM  24347 O    CYS D 311    44.542  -24.737 -8.186  1.0   0.0             O   
ATOM  24348 CB   CYS D 311    47.176  -23.618 -9.063  1.0   0.0             C   
ATOM  24349 SG   CYS D 311    47.366  -24.038 -7.296  1.0   0.0             S   
ATOM  24350 N    ALA D 312    43.837  -24.11  -10.207 1.0   0.0             N   
ATOM  24351 CA   ALA D 312    42.465  -23.901 -9.775  1.0   0.0             C   
ATOM  24352 C    ALA D 312    41.766  -25.116 -9.163  1.0   0.0             C   
ATOM  24353 O    ALA D 312    41.099  -25.009 -8.133  1.0   0.0             O   
ATOM  24354 CB   ALA D 312    41.638  -23.366 -10.961 1.0   0.0             C   
ATOM  24355 N    GLU D 313    41.913  -26.309 -9.77   1.0   0.0             N   
ATOM  24356 CA   GLU D 313    41.313  -27.538 -9.27   1.0   0.0             C   
ATOM  24357 C    GLU D 313    41.743  -28.001 -7.871  1.0   0.0             C   
ATOM  24358 O    GLU D 313    40.862  -28.28  -7.05   1.0   0.0             O   
ATOM  24359 CB   GLU D 313    41.35   -28.639 -10.372 1.0   0.0             C   
ATOM  24360 CG   GLU D 313    41.137  -30.099 -9.893  1.0   0.0             C   
ATOM  24361 CD   GLU D 313    41.083  -31.125 -11.027 1.0   0.0             C   
ATOM  24362 OE1  GLU D 313    40.988  -32.342 -10.71  1.0   0.0             O   
ATOM  24363 OE2  GLU D 313    41.13   -30.755 -12.23  1.0   0.0             O   
ATOM  24364 N    PRO D 314    43.022  -28.026 -7.482  1.0   0.0             N   
ATOM  24365 CA   PRO D 314    43.387  -28.333 -6.103  1.0   0.0             C   
ATOM  24366 C    PRO D 314    43.055  -27.204 -5.148  1.0   0.0             C   
ATOM  24367 O    PRO D 314    42.689  -27.477 -4.003  1.0   0.0             O   
ATOM  24368 CB   PRO D 314    44.895  -28.627 -6.168  1.0   0.0             C   
ATOM  24369 CG   PRO D 314    45.095  -29.161 -7.585  1.0   0.0             C   
ATOM  24370 CD   PRO D 314    44.136  -28.293 -8.4    1.0   0.0             C   
ATOM  24371 N    TRP D 315    43.196  -25.931 -5.576  1.0   0.0             N   
ATOM  24372 CA   TRP D 315    42.888  -24.775 -4.749  1.0   0.0             C   
ATOM  24373 C    TRP D 315    41.429  -24.722 -4.298  1.0   0.0             C   
ATOM  24374 O    TRP D 315    41.127  -24.523 -3.121  1.0   0.0             O   
ATOM  24375 CB   TRP D 315    43.287  -23.464 -5.498  1.0   0.0             C   
ATOM  24376 CG   TRP D 315    42.955  -22.179 -4.796  1.0   0.0             C   
ATOM  24377 CD1  TRP D 315    41.857  -21.386 -5.015  1.0   0.0             C   
ATOM  24378 CD2  TRP D 315    43.66   -21.606 -3.683  1.0   0.0             C   
ATOM  24379 CE2  TRP D 315    42.912  -20.48  -3.26   1.0   0.0             C   
ATOM  24380 CE3  TRP D 315    44.842  -21.936 -3.019  1.0   0.0             C   
ATOM  24381 NE1  TRP D 315    41.83   -20.371 -4.086  1.0   0.0             N   
ATOM  24382 CZ2  TRP D 315    43.304  -19.71  -2.176  1.0   0.0             C   
ATOM  24383 CZ3  TRP D 315    45.239  -21.156 -1.931  1.0   0.0             C   
ATOM  24384 CH2  TRP D 315    44.476  -20.071 -1.507  1.0   0.0             C   
ATOM  24385 N    ASN D 316    40.482  -24.96  -5.23   1.0   0.0             N   
ATOM  24386 CA   ASN D 316    39.066  -24.993 -4.914  1.0   0.0             C   
ATOM  24387 C    ASN D 316    38.648  -26.253 -4.162  1.0   0.0             C   
ATOM  24388 O    ASN D 316    37.741  -26.212 -3.328  1.0   0.0             O   
ATOM  24389 CB   ASN D 316    38.209  -24.821 -6.194  1.0   0.0             C   
ATOM  24390 CG   ASN D 316    38.236  -23.358 -6.632  1.0   0.0             C   
ATOM  24391 ND2  ASN D 316    39.187  -22.988 -7.517  1.0   0.0             N   
ATOM  24392 OD1  ASN D 316    37.394  -22.557 -6.215  1.0   0.0             O   
ATOM  24393 N    HIS D 317    39.322  -27.4   -4.401  1.0   0.0             N   
ATOM  24394 CA   HIS D 317    39.149  -28.607 -3.605  1.0   0.0             C   
ATOM  24395 C    HIS D 317    39.523  -28.432 -2.135  1.0   0.0             C   
ATOM  24396 O    HIS D 317    38.805  -28.883 -1.24   1.0   0.0             O   
ATOM  24397 CB   HIS D 317    39.944  -29.794 -4.205  1.0   0.0             C   
ATOM  24398 CG   HIS D 317    39.803  -31.087 -3.447  1.0   0.0             C   
ATOM  24399 CD2  HIS D 317    40.723  -31.761 -2.706  1.0   0.0             C   
ATOM  24400 ND1  HIS D 317    38.624  -31.813 -3.526  1.0   0.0             N   
ATOM  24401 CE1  HIS D 317    38.847  -32.907 -2.816  1.0   0.0             C   
ATOM  24402 NE2  HIS D 317    40.1    -32.923 -2.299  1.0   0.0             N   
ATOM  24403 N    GLY D 318    40.649  -27.737 -1.854  1.0   0.0             N   
ATOM  24404 CA   GLY D 318    41.047  -27.381 -0.491  1.0   0.0             C   
ATOM  24405 C    GLY D 318    42.438  -27.834 -0.127  1.0   0.0             C   
ATOM  24406 O    GLY D 318    42.778  -27.914 1.053   1.0   0.0             O   
ATOM  24407 N    LYS D 319    43.273  -28.204 -1.12   1.0   0.0             N   
ATOM  24408 CA   LYS D 319    44.593  -28.779 -0.909  1.0   0.0             C   
ATOM  24409 C    LYS D 319    45.597  -27.875 -0.185  1.0   0.0             C   
ATOM  24410 O    LYS D 319    45.562  -26.645 -0.264  1.0   0.0             O   
ATOM  24411 CB   LYS D 319    45.172  -29.293 -2.256  1.0   0.0             C   
ATOM  24412 CG   LYS D 319    46.383  -30.232 -2.122  1.0   0.0             C   
ATOM  24413 CD   LYS D 319    46.582  -31.135 -3.356  1.0   0.0             C   
ATOM  24414 CE   LYS D 319    47.567  -32.29  -3.109  1.0   0.0             C   
ATOM  24415 NZ   LYS D 319    47.562  -33.241 -4.249  1.0   0.0             N   
ATOM  24416 N    THR D 320    46.518  -28.48  0.591   1.0   0.0             N   
ATOM  24417 CA   THR D 320    47.635  -27.783 1.221   1.0   0.0             C   
ATOM  24418 C    THR D 320    48.835  -27.689 0.294   1.0   0.0             C   
ATOM  24419 O    THR D 320    49.363  -28.702 -0.169  1.0   0.0             O   
ATOM  24420 CB   THR D 320    48.107  -28.416 2.531   1.0   0.0             C   
ATOM  24421 CG2  THR D 320    47.057  -28.123 3.614   1.0   0.0             C   
ATOM  24422 OG1  THR D 320    48.219  -29.836 2.433   1.0   0.0             O   
ATOM  24423 N    PHE D 321    49.311  -26.463 0.019   1.0   0.0             N   
ATOM  24424 CA   PHE D 321    50.409  -26.223 -0.9    1.0   0.0             C   
ATOM  24425 C    PHE D 321    51.653  -25.916 -0.1    1.0   0.0             C   
ATOM  24426 O    PHE D 321    51.7    -24.921 0.621   1.0   0.0             O   
ATOM  24427 CB   PHE D 321    50.145  -25.015 -1.843  1.0   0.0             C   
ATOM  24428 CG   PHE D 321    48.899  -25.263 -2.641  1.0   0.0             C   
ATOM  24429 CD1  PHE D 321    47.642  -24.873 -2.15   1.0   0.0             C   
ATOM  24430 CD2  PHE D 321    48.976  -25.889 -3.894  1.0   0.0             C   
ATOM  24431 CE1  PHE D 321    46.477  -25.181 -2.858  1.0   0.0             C   
ATOM  24432 CE2  PHE D 321    47.812  -26.195 -4.608  1.0   0.0             C   
ATOM  24433 CZ   PHE D 321    46.563  -25.841 -4.085  1.0   0.0             C   
ATOM  24434 N    THR D 322    52.697  -26.76  -0.199  1.0   0.0             N   
ATOM  24435 CA   THR D 322    53.956  -26.531 0.499   1.0   0.0             C   
ATOM  24436 C    THR D 322    55.055  -26.373 -0.523  1.0   0.0             C   
ATOM  24437 O    THR D 322    55.252  -27.21  -1.406  1.0   0.0             O   
ATOM  24438 CB   THR D 322    54.348  -27.63  1.488   1.0   0.0             C   
ATOM  24439 CG2  THR D 322    55.699  -27.335 2.164   1.0   0.0             C   
ATOM  24440 OG1  THR D 322    53.382  -27.745 2.526   1.0   0.0             O   
ATOM  24441 N    CYS D 323    55.804  -25.264 -0.429  1.0   0.0             N   
ATOM  24442 CA   CYS D 323    56.931  -24.954 -1.28   1.0   0.0             C   
ATOM  24443 C    CYS D 323    58.162  -24.846 -0.4    1.0   0.0             C   
ATOM  24444 O    CYS D 323    58.13   -24.215 0.656   1.0   0.0             O   
ATOM  24445 CB   CYS D 323    56.695  -23.605 -2.009  1.0   0.0             C   
ATOM  24446 SG   CYS D 323    58.024  -23.045 -3.125  1.0   0.0             S   
ATOM  24447 N    THR D 324    59.278  -25.478 -0.8    1.0   0.0             N   
ATOM  24448 CA   THR D 324    60.564  -25.334 -0.128  1.0   0.0             C   
ATOM  24449 C    THR D 324    61.575  -24.803 -1.128  1.0   0.0             C   
ATOM  24450 O    THR D 324    61.526  -25.121 -2.317  1.0   0.0             O   
ATOM  24451 CB   THR D 324    61.093  -26.593 0.594   1.0   0.0             C   
ATOM  24452 CG2  THR D 324    59.932  -27.353 1.252   1.0   0.0             C   
ATOM  24453 OG1  THR D 324    61.78   -27.523 -0.24   1.0   0.0             O   
ATOM  24454 N    ALA D 325    62.5    -23.932 -0.684  1.0   0.0             N   
ATOM  24455 CA   ALA D 325    63.466  -23.303 -1.562  1.0   0.0             C   
ATOM  24456 C    ALA D 325    64.865  -23.351 -0.978  1.0   0.0             C   
ATOM  24457 O    ALA D 325    65.101  -22.972 0.171   1.0   0.0             O   
ATOM  24458 CB   ALA D 325    63.091  -21.838 -1.842  1.0   0.0             C   
ATOM  24459 N    ALA D 326    65.834  -23.828 -1.779  1.0   0.0             N   
ATOM  24460 CA   ALA D 326    67.218  -23.969 -1.39   1.0   0.0             C   
ATOM  24461 C    ALA D 326    68.081  -22.935 -2.104  1.0   0.0             C   
ATOM  24462 O    ALA D 326    67.934  -22.708 -3.305  1.0   0.0             O   
ATOM  24463 CB   ALA D 326    67.72   -25.379 -1.757  1.0   0.0             C   
ATOM  24464 N    TYR D 327    69.005  -22.287 -1.367  1.0   0.0             N   
ATOM  24465 CA   TYR D 327    69.895  -21.261 -1.883  1.0   0.0             C   
ATOM  24466 C    TYR D 327    71.28   -21.487 -1.257  1.0   0.0             C   
ATOM  24467 O    TYR D 327    71.357  -22.126 -0.202  1.0   0.0             O   
ATOM  24468 CB   TYR D 327    69.317  -19.834 -1.605  1.0   0.0             C   
ATOM  24469 CG   TYR D 327    69.205  -19.454 -0.146  1.0   0.0             C   
ATOM  24470 CD1  TYR D 327    70.133  -18.565 0.428   1.0   0.0             C   
ATOM  24471 CD2  TYR D 327    68.121  -19.895 0.633   1.0   0.0             C   
ATOM  24472 CE1  TYR D 327    69.989  -18.137 1.756   1.0   0.0             C   
ATOM  24473 CE2  TYR D 327    67.981  -19.476 1.963   1.0   0.0             C   
ATOM  24474 CZ   TYR D 327    68.912  -18.596 2.524   1.0   0.0             C   
ATOM  24475 OH   TYR D 327    68.766  -18.2   3.869   1.0   0.0             O   
ATOM  24476 N    PRO D 328    72.401  -21.044 -1.843  1.0   0.0             N   
ATOM  24477 CA   PRO D 328    73.719  -21.608 -1.535  1.0   0.0             C   
ATOM  24478 C    PRO D 328    74.267  -21.209 -0.176  1.0   0.0             C   
ATOM  24479 O    PRO D 328    75.006  -21.995 0.421   1.0   0.0             O   
ATOM  24480 CB   PRO D 328    74.631  -21.113 -2.678  1.0   0.0             C   
ATOM  24481 CG   PRO D 328    73.899  -19.908 -3.278  1.0   0.0             C   
ATOM  24482 CD   PRO D 328    72.427  -20.264 -3.084  1.0   0.0             C   
ATOM  24483 N    GLU D 329    73.981  -19.987 0.312   1.0   0.0             N   
ATOM  24484 CA   GLU D 329    74.463  -19.489 1.592   1.0   0.0             C   
ATOM  24485 C    GLU D 329    74.013  -20.309 2.802   1.0   0.0             C   
ATOM  24486 O    GLU D 329    74.775  -20.549 3.741   1.0   0.0             O   
ATOM  24487 CB   GLU D 329    74.081  -17.992 1.756   1.0   0.0             C   
ATOM  24488 CG   GLU D 329    74.48   -17.354 3.116   1.0   0.0             C   
ATOM  24489 CD   GLU D 329    74.158  -15.862 3.237   1.0   0.0             C   
ATOM  24490 OE1  GLU D 329    74.419  -15.299 4.337   1.0   0.0             O   
ATOM  24491 OE2  GLU D 329    73.654  -15.234 2.271   1.0   0.0             O   
ATOM  24492 N    SER D 330    72.747  -20.773 2.799   1.0   0.0             N   
ATOM  24493 CA   SER D 330    72.147  -21.491 3.915   1.0   0.0             C   
ATOM  24494 C    SER D 330    72.173  -23.002 3.734   1.0   0.0             C   
ATOM  24495 O    SER D 330    71.911  -23.545 2.66    1.0   0.0             O   
ATOM  24496 CB   SER D 330    70.676  -21.052 4.152   1.0   0.0             C   
ATOM  24497 OG   SER D 330    70.075  -21.676 5.294   1.0   0.0             O   
ATOM  24498 N    LYS D 331    72.483  -23.736 4.823   1.0   0.0             N   
ATOM  24499 CA   LYS D 331    72.49   -25.187 4.846   1.0   0.0             C   
ATOM  24500 C    LYS D 331    71.081  -25.781 4.912   1.0   0.0             C   
ATOM  24501 O    LYS D 331    70.852  -26.929 4.525   1.0   0.0             O   
ATOM  24502 CB   LYS D 331    73.327  -25.646 6.069   1.0   0.0             C   
ATOM  24503 CG   LYS D 331    73.595  -27.158 6.155   1.0   0.0             C   
ATOM  24504 CD   LYS D 331    74.612  -27.499 7.261   1.0   0.0             C   
ATOM  24505 CE   LYS D 331    74.918  -29.001 7.374   1.0   0.0             C   
ATOM  24506 NZ   LYS D 331    75.888  -29.256 8.466   1.0   0.0             N   
ATOM  24507 N    THR D 332    70.084  -24.995 5.371   1.0   0.0             N   
ATOM  24508 CA   THR D 332    68.691  -25.427 5.5     1.0   0.0             C   
ATOM  24509 C    THR D 332    67.786  -24.681 4.521   1.0   0.0             C   
ATOM  24510 O    THR D 332    67.596  -23.472 4.697   1.0   0.0             O   
ATOM  24511 CB   THR D 332    68.087  -25.23  6.899   1.0   0.0             C   
ATOM  24512 CG2  THR D 332    68.668  -26.295 7.842   1.0   0.0             C   
ATOM  24513 OG1  THR D 332    68.404  -23.957 7.461   1.0   0.0             O   
ATOM  24514 N    PRO D 333    67.203  -25.316 3.497   1.0   0.0             N   
ATOM  24515 CA   PRO D 333    66.036  -24.82  2.762   1.0   0.0             C   
ATOM  24516 C    PRO D 333    64.915  -24.198 3.583   1.0   0.0             C   
ATOM  24517 O    PRO D 333    64.555  -24.72  4.642   1.0   0.0             O   
ATOM  24518 CB   PRO D 333    65.56   -26.028 1.934   1.0   0.0             C   
ATOM  24519 CG   PRO D 333    66.828  -26.861 1.732   1.0   0.0             C   
ATOM  24520 CD   PRO D 333    67.589  -26.655 3.04    1.0   0.0             C   
ATOM  24521 N    LEU D 334    64.33   -23.09  3.1     1.0   0.0             N   
ATOM  24522 CA   LEU D 334    63.174  -22.468 3.714   1.0   0.0             C   
ATOM  24523 C    LEU D 334    61.893  -23.175 3.304   1.0   0.0             C   
ATOM  24524 O    LEU D 334    61.832  -23.799 2.249   1.0   0.0             O   
ATOM  24525 CB   LEU D 334    63.068  -20.967 3.357   1.0   0.0             C   
ATOM  24526 CG   LEU D 334    64.338  -20.147 3.661   1.0   0.0             C   
ATOM  24527 CD1  LEU D 334    64.118  -18.677 3.288   1.0   0.0             C   
ATOM  24528 CD2  LEU D 334    64.783  -20.262 5.126   1.0   0.0             C   
ATOM  24529 N    THR D 335    60.839  -23.119 4.146   1.0   0.0             N   
ATOM  24530 CA   THR D 335    59.567  -23.796 3.884   1.0   0.0             C   
ATOM  24531 C    THR D 335    58.405  -22.832 4.029   1.0   0.0             C   
ATOM  24532 O    THR D 335    58.245  -22.182 5.063   1.0   0.0             O   
ATOM  24533 CB   THR D 335    59.326  -24.983 4.817   1.0   0.0             C   
ATOM  24534 CG2  THR D 335    57.964  -25.653 4.562   1.0   0.0             C   
ATOM  24535 OG1  THR D 335    60.315  -25.983 4.603   1.0   0.0             O   
ATOM  24536 N    ALA D 336    57.549  -22.724 2.993   1.0   0.0             N   
ATOM  24537 CA   ALA D 336    56.343  -21.923 3.008   1.0   0.0             C   
ATOM  24538 C    ALA D 336    55.13   -22.799 2.705   1.0   0.0             C   
ATOM  24539 O    ALA D 336    55.132  -23.575 1.751   1.0   0.0             O   
ATOM  24540 CB   ALA D 336    56.439  -20.804 1.953   1.0   0.0             C   
ATOM  24541 N    THR D 337    54.063  -22.713 3.531   1.0   0.0             N   
ATOM  24542 CA   THR D 337    52.83   -23.479 3.326   1.0   0.0             C   
ATOM  24543 C    THR D 337    51.622  -22.561 3.326   1.0   0.0             C   
ATOM  24544 O    THR D 337    51.508  -21.664 4.163   1.0   0.0             O   
ATOM  24545 CB   THR D 337    52.624  -24.599 4.343   1.0   0.0             C   
ATOM  24546 CG2  THR D 337    51.338  -25.401 4.08    1.0   0.0             C   
ATOM  24547 OG1  THR D 337    53.693  -25.531 4.246   1.0   0.0             O   
ATOM  24548 N    LEU D 338    50.69   -22.749 2.37    1.0   0.0             N   
ATOM  24549 CA   LEU D 338    49.525  -21.9   2.199   1.0   0.0             C   
ATOM  24550 C    LEU D 338    48.376  -22.77  1.693   1.0   0.0             C   
ATOM  24551 O    LEU D 338    48.588  -23.823 1.088   1.0   0.0             O   
ATOM  24552 CB   LEU D 338    49.856  -20.746 1.206   1.0   0.0             C   
ATOM  24553 CG   LEU D 338    48.95   -19.494 1.247   1.0   0.0             C   
ATOM  24554 CD1  LEU D 338    49.773  -18.213 1.026   1.0   0.0             C   
ATOM  24555 CD2  LEU D 338    47.849  -19.548 0.184   1.0   0.0             C   
ATOM  24556 N    SER D 339    47.115  -22.389 1.972   1.0   0.0             N   
ATOM  24557 CA   SER D 339    45.943  -23.137 1.531   1.0   0.0             C   
ATOM  24558 C    SER D 339    44.732  -22.206 1.566   1.0   0.0             C   
ATOM  24559 O    SER D 339    44.789  -21.126 2.155   1.0   0.0             O   
ATOM  24560 CB   SER D 339    45.67   -24.374 2.437   1.0   0.0             C   
ATOM  24561 OG   SER D 339    44.659  -25.241 1.913   1.0   0.0             O   
ATOM  24562 N    LYS D 340    43.605  -22.584 0.919   1.0   0.0             N   
ATOM  24563 CA   LYS D 340    42.36   -21.826 0.922   1.0   0.0             C   
ATOM  24564 C    LYS D 340    41.759  -21.571 2.311   1.0   0.0             C   
ATOM  24565 O    LYS D 340    41.714  -22.449 3.176   1.0   0.0             O   
ATOM  24566 CB   LYS D 340    41.327  -22.481 -0.042  1.0   0.0             C   
ATOM  24567 CG   LYS D 340    39.91   -21.882 -0.031  1.0   0.0             C   
ATOM  24568 CD   LYS D 340    38.974  -22.545 -1.064  1.0   0.0             C   
ATOM  24569 CE   LYS D 340    37.529  -22.023 -0.982  1.0   0.0             C   
ATOM  24570 NZ   LYS D 340    36.651  -22.717 -1.96   1.0   0.0             N   
ATOM  24571 N    SER D 341    41.308  -20.322 2.574   1.0   0.0             N   
ATOM  24572 CA   SER D 341    40.837  -19.891 3.889   1.0   0.0             C   
ATOM  24573 C    SER D 341    39.559  -20.578 4.364   1.0   0.0             C   
ATOM  24574 O    SER D 341    38.56   -20.656 3.645   1.0   0.0             O   
ATOM  24575 CB   SER D 341    40.636  -18.344 3.965   1.0   0.0             C   
ATOM  24576 OG   SER D 341    40.343  -17.876 5.289   1.0   0.0             O   
ATOM  24577 N    GLY D 342    39.56   -21.079 5.622   1.0   0.0             N   
ATOM  24578 CA   GLY D 342    38.362  -21.549 6.32    1.0   0.0             C   
ATOM  24579 C    GLY D 342    37.56   -20.438 6.974   1.0   0.0             C   
ATOM  24580 O    GLY D 342    37.795  -19.251 6.737   1.0   0.0             O   
ATOM  24581 N    ASN D 343    36.589  -20.815 7.842   1.0   0.0             N   
ATOM  24582 CA   ASN D 343    35.7    -19.919 8.584   1.0   0.0             C   
ATOM  24583 C    ASN D 343    34.889  -18.98  7.68    1.0   0.0             C   
ATOM  24584 O    ASN D 343    34.969  -17.751 7.735   1.0   0.0             O   
ATOM  24585 CB   ASN D 343    36.463  -19.207 9.741   1.0   0.0             C   
ATOM  24586 CG   ASN D 343    35.536  -18.541 10.757  1.0   0.0             C   
ATOM  24587 ND2  ASN D 343    36.129  -17.712 11.647  1.0   0.0             N   
ATOM  24588 OD1  ASN D 343    34.317  -18.741 10.78   1.0   0.0             O   
ATOM  24589 N    THR D 344    34.108  -19.583 6.765   1.0   0.0             N   
ATOM  24590 CA   THR D 344    33.518  -18.896 5.624   1.0   0.0             C   
ATOM  24591 C    THR D 344    32.223  -18.156 5.907   1.0   0.0             C   
ATOM  24592 O    THR D 344    31.238  -18.724 6.381   1.0   0.0             O   
ATOM  24593 CB   THR D 344    33.291  -19.812 4.417   1.0   0.0             C   
ATOM  24594 CG2  THR D 344    34.659  -20.152 3.798   1.0   0.0             C   
ATOM  24595 OG1  THR D 344    32.69   -21.051 4.793   1.0   0.0             O   
ATOM  24596 N    PHE D 345    32.198  -16.855 5.557   1.0   0.0             N   
ATOM  24597 CA   PHE D 345    31.024  -16.005 5.539   1.0   0.0             C   
ATOM  24598 C    PHE D 345    30.733  -15.533 4.114   1.0   0.0             C   
ATOM  24599 O    PHE D 345    31.613  -15.053 3.397   1.0   0.0             O   
ATOM  24600 CB   PHE D 345    31.204  -14.744 6.425   1.0   0.0             C   
ATOM  24601 CG   PHE D 345    31.308  -15.112 7.878   1.0   0.0             C   
ATOM  24602 CD1  PHE D 345    32.558  -15.276 8.499   1.0   0.0             C   
ATOM  24603 CD2  PHE D 345    30.142  -15.235 8.655   1.0   0.0             C   
ATOM  24604 CE1  PHE D 345    32.643  -15.588 9.862   1.0   0.0             C   
ATOM  24605 CE2  PHE D 345    30.222  -15.539 10.02   1.0   0.0             C   
ATOM  24606 CZ   PHE D 345    31.474  -15.722 10.621  1.0   0.0             C   
ATOM  24607 N    ARG D 346    29.473  -15.688 3.66    1.0   0.0             N   
ATOM  24608 CA   ARG D 346    28.985  -15.171 2.391   1.0   0.0             C   
ATOM  24609 C    ARG D 346    28.916  -13.625 2.314   1.0   0.0             C   
ATOM  24610 O    ARG D 346    28.477  -13.004 3.288   1.0   0.0             O   
ATOM  24611 CB   ARG D 346    27.604  -15.814 2.078   1.0   0.0             C   
ATOM  24612 CG   ARG D 346    26.961  -15.359 0.755   1.0   0.0             C   
ATOM  24613 CD   ARG D 346    25.684  -16.109 0.354   1.0   0.0             C   
ATOM  24614 NE   ARG D 346    25.263  -15.492 -0.946  1.0   0.0             N   
ATOM  24615 CZ   ARG D 346    24.402  -16.025 -1.799  1.0   0.0             C   
ATOM  24616 NH1  ARG D 346    24.171  -15.412 -2.942  1.0   0.0             N   
ATOM  24617 NH2  ARG D 346    23.765  -17.147 -1.55   1.0   0.0             N   
ATOM  24618 N    PRO D 347    29.311  -12.942 1.225   1.0   0.0             N   
ATOM  24619 CA   PRO D 347    29.006  -11.534 0.99    1.0   0.0             C   
ATOM  24620 C    PRO D 347    27.531  -11.175 1.066   1.0   0.0             C   
ATOM  24621 O    PRO D 347    26.707  -11.83  0.423   1.0   0.0             O   
ATOM  24622 CB   PRO D 347    29.555  -11.225 -0.424  1.0   0.0             C   
ATOM  24623 CG   PRO D 347    30.52   -12.369 -0.753  1.0   0.0             C   
ATOM  24624 CD   PRO D 347    29.994  -13.538 0.079   1.0   0.0             C   
ATOM  24625 N    GLU D 348    27.177  -10.087 1.767   1.0   0.0             N   
ATOM  24626 CA   GLU D 348    25.95   -9.38   1.475   1.0   0.0             C   
ATOM  24627 C    GLU D 348    26.255  -8.304  0.433   1.0   0.0             C   
ATOM  24628 O    GLU D 348    27.24   -7.567  0.542   1.0   0.0             O   
ATOM  24629 CB   GLU D 348    25.333  -8.745  2.742   1.0   0.0             C   
ATOM  24630 CG   GLU D 348    23.896  -8.214  2.528   1.0   0.0             C   
ATOM  24631 CD   GLU D 348    22.929  -9.326  2.131   1.0   0.0             C   
ATOM  24632 OE1  GLU D 348    22.44   -10.058 3.035   1.0   0.0             O   
ATOM  24633 OE2  GLU D 348    22.644  -9.487  0.914   1.0   0.0             O   
ATOM  24634 N    VAL D 349    25.438  -8.217  -0.631  1.0   0.0             N   
ATOM  24635 CA   VAL D 349    25.687  -7.331  -1.756  1.0   0.0             C   
ATOM  24636 C    VAL D 349    24.558  -6.324  -1.846  1.0   0.0             C   
ATOM  24637 O    VAL D 349    23.382  -6.677  -1.97   1.0   0.0             O   
ATOM  24638 CB   VAL D 349    25.834  -8.085  -3.081  1.0   0.0             C   
ATOM  24639 CG1  VAL D 349    25.996  -7.106  -4.266  1.0   0.0             C   
ATOM  24640 CG2  VAL D 349    27.063  -9.011  -2.993  1.0   0.0             C   
ATOM  24641 N    HIS D 350    24.896  -5.024  -1.771  1.0   0.0             N   
ATOM  24642 CA   HIS D 350    23.937  -3.941  -1.834  1.0   0.0             C   
ATOM  24643 C    HIS D 350    24.288  -2.97   -2.944  1.0   0.0             C   
ATOM  24644 O    HIS D 350    25.44   -2.586  -3.129  1.0   0.0             O   
ATOM  24645 CB   HIS D 350    23.838  -3.16   -0.505  1.0   0.0             C   
ATOM  24646 CG   HIS D 350    23.358  -3.99   0.65    1.0   0.0             C   
ATOM  24647 CD2  HIS D 350    23.905  -4.124  1.888   1.0   0.0             C   
ATOM  24648 ND1  HIS D 350    22.131  -4.638  0.59    1.0   0.0             N   
ATOM  24649 CE1  HIS D 350    21.966  -5.154  1.799   1.0   0.0             C   
ATOM  24650 NE2  HIS D 350    23.006  -4.866  2.619   1.0   0.0             N   
ATOM  24651 N    LEU D 351    23.28   -2.547  -3.725  1.0   0.0             N   
ATOM  24652 CA   LEU D 351    23.459  -1.632  -4.833  1.0   0.0             C   
ATOM  24653 C    LEU D 351    22.517  -0.45   -4.647  1.0   0.0             C   
ATOM  24654 O    LEU D 351    21.323  -0.627  -4.394  1.0   0.0             O   
ATOM  24655 CB   LEU D 351    23.196  -2.393  -6.15   1.0   0.0             C   
ATOM  24656 CG   LEU D 351    23.313  -1.569  -7.439  1.0   0.0             C   
ATOM  24657 CD1  LEU D 351    24.646  -0.824  -7.558  1.0   0.0             C   
ATOM  24658 CD2  LEU D 351    23.126  -2.484  -8.655  1.0   0.0             C   
ATOM  24659 N    LEU D 352    23.044  0.791   -4.698  1.0   0.0             N   
ATOM  24660 CA   LEU D 352    22.369  1.961   -4.162  1.0   0.0             C   
ATOM  24661 C    LEU D 352    21.985  2.952   -5.276  1.0   0.0             C   
ATOM  24662 O    LEU D 352    22.813  3.215   -6.158  1.0   0.0             O   
ATOM  24663 CB   LEU D 352    23.254  2.707   -3.121  1.0   0.0             C   
ATOM  24664 CG   LEU D 352    23.845  1.828   -1.99   1.0   0.0             C   
ATOM  24665 CD1  LEU D 352    24.763  2.648   -1.071  1.0   0.0             C   
ATOM  24666 CD2  LEU D 352    22.755  1.152   -1.15   1.0   0.0             C   
ATOM  24667 N    PRO D 353    20.759  3.51    -5.298  1.0   0.0             N   
ATOM  24668 CA   PRO D 353    20.353  4.61    -6.18   1.0   0.0             C   
ATOM  24669 C    PRO D 353    21.282  5.834   -6.235  1.0   0.0             C   
ATOM  24670 O    PRO D 353    21.971  6.085   -5.238  1.0   0.0             O   
ATOM  24671 CB   PRO D 353    18.959  5.015   -5.656  1.0   0.0             C   
ATOM  24672 CG   PRO D 353    18.4    3.75    -5.007  1.0   0.0             C   
ATOM  24673 CD   PRO D 353    19.651  3.081   -4.433  1.0   0.0             C   
ATOM  24674 N    PRO D 354    21.326  6.622   -7.315  1.0   0.0             N   
ATOM  24675 CA   PRO D 354    21.793  8.009   -7.297  1.0   0.0             C   
ATOM  24676 C    PRO D 354    21.308  8.879   -6.132  1.0   0.0             C   
ATOM  24677 O    PRO D 354    20.127  8.758   -5.783  1.0   0.0             O   
ATOM  24678 CB   PRO D 354    21.335  8.6     -8.637  1.0   0.0             C   
ATOM  24679 CG   PRO D 354    21.218  7.378   -9.538  1.0   0.0             C   
ATOM  24680 CD   PRO D 354    20.687  6.304   -8.591  1.0   0.0             C   
ATOM  24681 N    PRO D 355    22.104  9.76    -5.53   1.0   0.0             N   
ATOM  24682 CA   PRO D 355    21.614  10.937  -4.811  1.0   0.0             C   
ATOM  24683 C    PRO D 355    20.567  11.763  -5.559  1.0   0.0             C   
ATOM  24684 O    PRO D 355    20.749  12.071  -6.738  1.0   0.0             O   
ATOM  24685 CB   PRO D 355    22.881  11.757  -4.494  1.0   0.0             C   
ATOM  24686 CG   PRO D 355    24.048  10.774  -4.658  1.0   0.0             C   
ATOM  24687 CD   PRO D 355    23.554  9.798   -5.714  1.0   0.0             C   
ATOM  24688 N    SER D 356    19.47   12.168  -4.887  1.0   0.0             N   
ATOM  24689 CA   SER D 356    18.404  12.981  -5.471  1.0   0.0             C   
ATOM  24690 C    SER D 356    18.877  14.344  -5.951  1.0   0.0             C   
ATOM  24691 O    SER D 356    18.518  14.816  -7.029  1.0   0.0             O   
ATOM  24692 CB   SER D 356    17.23   13.21   -4.477  1.0   0.0             C   
ATOM  24693 OG   SER D 356    16.687  11.969  -4.013  1.0   0.0             O   
ATOM  24694 N    GLU D 357    19.739  14.999  -5.147  1.0   0.0             N   
ATOM  24695 CA   GLU D 357    20.371  16.269  -5.461  1.0   0.0             C   
ATOM  24696 C    GLU D 357    21.241  16.239  -6.719  1.0   0.0             C   
ATOM  24697 O    GLU D 357    21.167  17.112  -7.586  1.0   0.0             O   
ATOM  24698 CB   GLU D 357    21.19   16.705  -4.216  1.0   0.0             C   
ATOM  24699 CG   GLU D 357    22.005  18.015  -4.359  1.0   0.0             C   
ATOM  24700 CD   GLU D 357    22.647  18.471  -3.047  1.0   0.0             C   
ATOM  24701 OE1  GLU D 357    23.16   19.623  -3.013  1.0   0.0             O   
ATOM  24702 OE2  GLU D 357    22.66   17.705  -2.044  1.0   0.0             O   
ATOM  24703 N    GLU D 358    22.065  15.182  -6.867  1.0   0.0             N   
ATOM  24704 CA   GLU D 358    22.851  14.91   -8.059  1.0   0.0             C   
ATOM  24705 C    GLU D 358    22.026  14.604  -9.303  1.0   0.0             C   
ATOM  24706 O    GLU D 358    22.297  15.076  -10.407 1.0   0.0             O   
ATOM  24707 CB   GLU D 358    23.823  13.747  -7.765  1.0   0.0             C   
ATOM  24708 CG   GLU D 358    24.876  13.512  -8.868  1.0   0.0             C   
ATOM  24709 CD   GLU D 358    25.941  12.525  -8.405  1.0   0.0             C   
ATOM  24710 OE1  GLU D 358    27.111  12.94   -8.184  1.0   0.0             O   
ATOM  24711 OE2  GLU D 358    25.627  11.313  -8.27   1.0   0.0             O   
ATOM  24712 N    LEU D 359    20.954  13.816  -9.155  1.0   0.0             N   
ATOM  24713 CA   LEU D 359    20.043  13.494  -10.227 1.0   0.0             C   
ATOM  24714 C    LEU D 359    19.327  14.673  -10.849 1.0   0.0             C   
ATOM  24715 O    LEU D 359    19.179  14.767  -12.069 1.0   0.0             O   
ATOM  24716 CB   LEU D 359    19.04   12.547  -9.631  1.0   0.0             C   
ATOM  24717 CG   LEU D 359    18.154  11.811  -10.596 1.0   0.0             C   
ATOM  24718 CD1  LEU D 359    17.913  10.616  -9.703  1.0   0.0             C   
ATOM  24719 CD2  LEU D 359    16.82   12.477  -10.994 1.0   0.0             C   
ATOM  24720 N    ALA D 360    18.9    15.629  -10.003 1.0   0.0             N   
ATOM  24721 CA   ALA D 360    18.321  16.892  -10.405 1.0   0.0             C   
ATOM  24722 C    ALA D 360    19.229  17.755  -11.29  1.0   0.0             C   
ATOM  24723 O    ALA D 360    18.759  18.447  -12.195 1.0   0.0             O   
ATOM  24724 CB   ALA D 360    17.918  17.675  -9.142  1.0   0.0             C   
ATOM  24725 N    LEU D 361    20.559  17.73   -11.049 1.0   0.0             N   
ATOM  24726 CA   LEU D 361    21.567  18.452  -11.816 1.0   0.0             C   
ATOM  24727 C    LEU D 361    21.599  18.072  -13.302 1.0   0.0             C   
ATOM  24728 O    LEU D 361    21.7    18.939  -14.173 1.0   0.0             O   
ATOM  24729 CB   LEU D 361    22.951  18.222  -11.151 1.0   0.0             C   
ATOM  24730 CG   LEU D 361    24.08   19.208  -11.532 1.0   0.0             C   
ATOM  24731 CD1  LEU D 361    25.067  19.354  -10.361 1.0   0.0             C   
ATOM  24732 CD2  LEU D 361    24.85   18.764  -12.783 1.0   0.0             C   
ATOM  24733 N    ASN D 362    21.473  16.761  -13.622 1.0   0.0             N   
ATOM  24734 CA   ASN D 362    21.262  16.261  -14.976 1.0   0.0             C   
ATOM  24735 C    ASN D 362    22.51   16.321  -15.863 1.0   0.0             C   
ATOM  24736 O    ASN D 362    22.483  16.755  -17.016 1.0   0.0             O   
ATOM  24737 CB   ASN D 362    19.943  16.827  -15.612 1.0   0.0             C   
ATOM  24738 CG   ASN D 362    19.546  16.206  -16.952 1.0   0.0             C   
ATOM  24739 ND2  ASN D 362    19.351  14.867  -16.965 1.0   0.0             N   
ATOM  24740 OD1  ASN D 362    19.406  16.887  -17.973 1.0   0.0             O   
ATOM  24741 N    GLU D 363    23.65   15.84   -15.33  1.0   0.0             N   
ATOM  24742 CA   GLU D 363    24.862  15.645  -16.107 1.0   0.0             C   
ATOM  24743 C    GLU D 363    25.364  14.218  -15.927 1.0   0.0             C   
ATOM  24744 O    GLU D 363    25.11   13.338  -16.754 1.0   0.0             O   
ATOM  24745 CB   GLU D 363    25.931  16.712  -15.74  1.0   0.0             C   
ATOM  24746 CG   GLU D 363    27.272  16.577  -16.51  1.0   0.0             C   
ATOM  24747 CD   GLU D 363    28.23   17.756  -16.331 1.0   0.0             C   
ATOM  24748 OE1  GLU D 363    29.322  17.723  -16.962 1.0   0.0             O   
ATOM  24749 OE2  GLU D 363    27.93   18.72   -15.579 1.0   0.0             O   
ATOM  24750 N    LEU D 364    26.068  13.941  -14.814 1.0   0.0             N   
ATOM  24751 CA   LEU D 364    26.55   12.623  -14.455 1.0   0.0             C   
ATOM  24752 C    LEU D 364    26.015  12.24   -13.076 1.0   0.0             C   
ATOM  24753 O    LEU D 364    25.985  13.058  -12.155 1.0   0.0             O   
ATOM  24754 CB   LEU D 364    28.097  12.577  -14.432 1.0   0.0             C   
ATOM  24755 CG   LEU D 364    28.793  12.732  -15.8   1.0   0.0             C   
ATOM  24756 CD1  LEU D 364    30.245  13.2    -15.617 1.0   0.0             C   
ATOM  24757 CD2  LEU D 364    28.763  11.418  -16.594 1.0   0.0             C   
ATOM  24758 N    VAL D 365    25.566  10.983  -12.914 1.0   0.0             N   
ATOM  24759 CA   VAL D 365    24.995  10.446  -11.689 1.0   0.0             C   
ATOM  24760 C    VAL D 365    25.828  9.274   -11.188 1.0   0.0             C   
ATOM  24761 O    VAL D 365    26.415  8.505   -11.952 1.0   0.0             O   
ATOM  24762 CB   VAL D 365    23.524  10.04   -11.814 1.0   0.0             C   
ATOM  24763 CG1  VAL D 365    22.677  11.293  -12.106 1.0   0.0             C   
ATOM  24764 CG2  VAL D 365    23.305  8.961   -12.892 1.0   0.0             C   
ATOM  24765 N    THR D 366    25.963  9.15    -9.859  1.0   0.0             N   
ATOM  24766 CA   THR D 366    26.886  8.227   -9.219  1.0   0.0             C   
ATOM  24767 C    THR D 366    26.151  7.011   -8.7    1.0   0.0             C   
ATOM  24768 O    THR D 366    25.326  7.1     -7.789  1.0   0.0             O   
ATOM  24769 CB   THR D 366    27.634  8.836   -8.025  1.0   0.0             C   
ATOM  24770 CG2  THR D 366    28.904  8.025   -7.761  1.0   0.0             C   
ATOM  24771 OG1  THR D 366    28.044  10.171  -8.274  1.0   0.0             O   
ATOM  24772 N    LEU D 367    26.454  5.822   -9.249  1.0   0.0             N   
ATOM  24773 CA   LEU D 367    25.993  4.559   -8.706  1.0   0.0             C   
ATOM  24774 C    LEU D 367    27.009  3.98    -7.729  1.0   0.0             C   
ATOM  24775 O    LEU D 367    28.215  3.965   -7.979  1.0   0.0             O   
ATOM  24776 CB   LEU D 367    25.699  3.508   -9.803  1.0   0.0             C   
ATOM  24777 CG   LEU D 367    24.559  3.873   -10.775 1.0   0.0             C   
ATOM  24778 CD1  LEU D 367    24.303  2.718   -11.752 1.0   0.0             C   
ATOM  24779 CD2  LEU D 367    23.257  4.216   -10.044 1.0   0.0             C   
ATOM  24780 N    THR D 368    26.527  3.488   -6.567  1.0   0.0             N   
ATOM  24781 CA   THR D 368    27.388  2.977   -5.502  1.0   0.0             C   
ATOM  24782 C    THR D 368    27.045  1.532   -5.233  1.0   0.0             C   
ATOM  24783 O    THR D 368    25.895  1.196   -4.952  1.0   0.0             O   
ATOM  24784 CB   THR D 368    27.24   3.724   -4.177  1.0   0.0             C   
ATOM  24785 CG2  THR D 368    28.301  3.264   -3.159  1.0   0.0             C   
ATOM  24786 OG1  THR D 368    27.397  5.124   -4.362  1.0   0.0             O   
ATOM  24787 N    CYS D 369    28.039  0.63    -5.3    1.0   0.0             N   
ATOM  24788 CA   CYS D 369    27.871  -0.775  -4.987  1.0   0.0             C   
ATOM  24789 C    CYS D 369    28.704  -1.113  -3.764  1.0   0.0             C   
ATOM  24790 O    CYS D 369    29.863  -0.716  -3.634  1.0   0.0             O   
ATOM  24791 CB   CYS D 369    28.292  -1.677  -6.177  1.0   0.0             C   
ATOM  24792 SG   CYS D 369    27.874  -3.441  -5.99   1.0   0.0             S   
ATOM  24793 N    LEU D 370    28.104  -1.844  -2.819  1.0   0.0             N   
ATOM  24794 CA   LEU D 370    28.695  -2.227  -1.561  1.0   0.0             C   
ATOM  24795 C    LEU D 370    28.682  -3.741  -1.441  1.0   0.0             C   
ATOM  24796 O    LEU D 370    27.647  -4.394  -1.595  1.0   0.0             O   
ATOM  24797 CB   LEU D 370    27.904  -1.573  -0.394  1.0   0.0             C   
ATOM  24798 CG   LEU D 370    28.174  -2.093  1.037   1.0   0.0             C   
ATOM  24799 CD1  LEU D 370    29.604  -1.786  1.502   1.0   0.0             C   
ATOM  24800 CD2  LEU D 370    27.161  -1.487  2.02    1.0   0.0             C   
ATOM  24801 N    ALA D 371    29.846  -4.339  -1.145  1.0   0.0             N   
ATOM  24802 CA   ALA D 371    29.967  -5.727  -0.772  1.0   0.0             C   
ATOM  24803 C    ALA D 371    30.446  -5.771  0.671   1.0   0.0             C   
ATOM  24804 O    ALA D 371    31.398  -5.084  1.042   1.0   0.0             O   
ATOM  24805 CB   ALA D 371    30.984  -6.438  -1.681  1.0   0.0             C   
ATOM  24806 N    ARG D 372    29.777  -6.543  1.545   1.0   0.0             N   
ATOM  24807 CA   ARG D 372    29.985  -6.392  2.969   1.0   0.0             C   
ATOM  24808 C    ARG D 372    29.838  -7.737  3.665   1.0   0.0             C   
ATOM  24809 O    ARG D 372    28.946  -8.53   3.362   1.0   0.0             O   
ATOM  24810 CB   ARG D 372    28.93   -5.413  3.557   1.0   0.0             C   
ATOM  24811 CG   ARG D 372    29.288  -4.865  4.956   1.0   0.0             C   
ATOM  24812 CD   ARG D 372    28.085  -4.627  5.875   1.0   0.0             C   
ATOM  24813 NE   ARG D 372    27.51   -5.979  6.173   1.0   0.0             N   
ATOM  24814 CZ   ARG D 372    27.834  -6.705  7.234   1.0   0.0             C   
ATOM  24815 NH1  ARG D 372    28.685  -6.291  8.139   1.0   0.0             N   
ATOM  24816 NH2  ARG D 372    27.255  -7.877  7.418   1.0   0.0             N   
ATOM  24817 N    GLY D 373    30.722  -8.027  4.641   1.0   0.0             N   
ATOM  24818 CA   GLY D 373    30.573  -9.153  5.554   1.0   0.0             C   
ATOM  24819 C    GLY D 373    31.238  -10.418 5.076   1.0   0.0             C   
ATOM  24820 O    GLY D 373    30.929  -11.507 5.557   1.0   0.0             O   
ATOM  24821 N    PHE D 374    32.164  -10.315 4.104   1.0   0.0             N   
ATOM  24822 CA   PHE D 374    32.747  -11.458 3.423   1.0   0.0             C   
ATOM  24823 C    PHE D 374    34.018  -12.02  4.067   1.0   0.0             C   
ATOM  24824 O    PHE D 374    34.551  -11.488 5.044   1.0   0.0             O   
ATOM  24825 CB   PHE D 374    32.899  -11.2   1.897   1.0   0.0             C   
ATOM  24826 CG   PHE D 374    33.668  -9.951  1.564   1.0   0.0             C   
ATOM  24827 CD1  PHE D 374    35.069  -9.984  1.585   1.0   0.0             C   
ATOM  24828 CD2  PHE D 374    33.023  -8.78   1.121   1.0   0.0             C   
ATOM  24829 CE1  PHE D 374    35.819  -8.865  1.208   1.0   0.0             C   
ATOM  24830 CE2  PHE D 374    33.772  -7.662  0.732   1.0   0.0             C   
ATOM  24831 CZ   PHE D 374    35.169  -7.701  0.79    1.0   0.0             C   
ATOM  24832 N    SER D 375    34.482  -13.182 3.544   1.0   0.0             N   
ATOM  24833 CA   SER D 375    35.464  -14.06  4.178   1.0   0.0             C   
ATOM  24834 C    SER D 375    36.933  -13.635 4.073   1.0   0.0             C   
ATOM  24835 O    SER D 375    37.402  -13.114 5.09    1.0   0.0             O   
ATOM  24836 CB   SER D 375    35.181  -15.569 3.881   1.0   0.0             C   
ATOM  24837 OG   SER D 375    36.139  -16.463 4.455   1.0   0.0             O   
ATOM  24838 N    PRO D 376    37.757  -13.79  3.027   1.0   0.0             N   
ATOM  24839 CA   PRO D 376    39.123  -13.291 3.055   1.0   0.0             C   
ATOM  24840 C    PRO D 376    39.139  -11.857 2.54    1.0   0.0             C   
ATOM  24841 O    PRO D 376    38.094  -11.28  2.241   1.0   0.0             O   
ATOM  24842 CB   PRO D 376    39.863  -14.233 2.069   1.0   0.0             C   
ATOM  24843 CG   PRO D 376    38.783  -15.053 1.337   1.0   0.0             C   
ATOM  24844 CD   PRO D 376    37.467  -14.389 1.728   1.0   0.0             C   
ATOM  24845 N    LYS D 377    40.334  -11.248 2.407   1.0   0.0             N   
ATOM  24846 CA   LYS D 377    40.479  -9.946  1.782   1.0   0.0             C   
ATOM  24847 C    LYS D 377    40.026  -9.883  0.312   1.0   0.0             C   
ATOM  24848 O    LYS D 377    39.333  -8.954  -0.102  1.0   0.0             O   
ATOM  24849 CB   LYS D 377    41.952  -9.481  1.939   1.0   0.0             C   
ATOM  24850 CG   LYS D 377    42.266  -8.084  1.381   1.0   0.0             C   
ATOM  24851 CD   LYS D 377    43.717  -7.645  1.658   1.0   0.0             C   
ATOM  24852 CE   LYS D 377    44.064  -6.277  1.049   1.0   0.0             C   
ATOM  24853 NZ   LYS D 377    45.469  -5.906  1.347   1.0   0.0             N   
ATOM  24854 N    ASP D 378    40.393  -10.883 -0.514  1.0   0.0             N   
ATOM  24855 CA   ASP D 378    40.14   -10.904 -1.947  1.0   0.0             C   
ATOM  24856 C    ASP D 378    38.662  -10.98  -2.379  1.0   0.0             C   
ATOM  24857 O    ASP D 378    37.915  -11.867 -1.958  1.0   0.0             O   
ATOM  24858 CB   ASP D 378    40.919  -12.084 -2.587  1.0   0.0             C   
ATOM  24859 CG   ASP D 378    42.405  -11.965 -2.288  1.0   0.0             C   
ATOM  24860 OD1  ASP D 378    43.016  -10.919 -2.638  1.0   0.0             O   
ATOM  24861 OD2  ASP D 378    42.993  -12.934 -1.731  1.0   0.0             O   
ATOM  24862 N    VAL D 379    38.249  -10.063 -3.287  1.0   0.0             N   
ATOM  24863 CA   VAL D 379    36.942  -10.034 -3.94   1.0   0.0             C   
ATOM  24864 C    VAL D 379    37.082  -9.418  -5.328  1.0   0.0             C   
ATOM  24865 O    VAL D 379    38.022  -8.672  -5.611  1.0   0.0             O   
ATOM  24866 CB   VAL D 379    35.83   -9.266  -3.205  1.0   0.0             C   
ATOM  24867 CG1  VAL D 379    35.275  -10.119 -2.053  1.0   0.0             C   
ATOM  24868 CG2  VAL D 379    36.334  -7.901  -2.707  1.0   0.0             C   
ATOM  24869 N    LEU D 380    36.128  -9.716  -6.232  1.0   0.0             N   
ATOM  24870 CA   LEU D 380    36.013  -9.086  -7.534  1.0   0.0             C   
ATOM  24871 C    LEU D 380    34.745  -8.25   -7.584  1.0   0.0             C   
ATOM  24872 O    LEU D 380    33.688  -8.697  -7.147  1.0   0.0             O   
ATOM  24873 CB   LEU D 380    35.884  -10.115 -8.692  1.0   0.0             C   
ATOM  24874 CG   LEU D 380    37.007  -11.161 -8.774  1.0   0.0             C   
ATOM  24875 CD1  LEU D 380    36.784  -12.091 -9.974  1.0   0.0             C   
ATOM  24876 CD2  LEU D 380    38.392  -10.513 -8.857  1.0   0.0             C   
ATOM  24877 N    VAL D 381    34.795  -7.028  -8.15   1.0   0.0             N   
ATOM  24878 CA   VAL D 381    33.582  -6.296  -8.498  1.0   0.0             C   
ATOM  24879 C    VAL D 381    33.599  -6.049  -9.997  1.0   0.0             C   
ATOM  24880 O    VAL D 381    34.637  -5.721  -10.571 1.0   0.0             O   
ATOM  24881 CB   VAL D 381    33.422  -4.979  -7.738  1.0   0.0             C   
ATOM  24882 CG1  VAL D 381    32.04   -4.365  -8.045  1.0   0.0             C   
ATOM  24883 CG2  VAL D 381    33.541  -5.254  -6.227  1.0   0.0             C   
ATOM  24884 N    ARG D 382    32.466  -6.242  -10.69  1.0   0.0             N   
ATOM  24885 CA   ARG D 382    32.316  -5.94   -12.099 1.0   0.0             C   
ATOM  24886 C    ARG D 382    30.967  -5.266  -12.314 1.0   0.0             C   
ATOM  24887 O    ARG D 382    29.978  -5.586  -11.653 1.0   0.0             O   
ATOM  24888 CB   ARG D 382    32.404  -7.207  -12.999 1.0   0.0             C   
ATOM  24889 CG   ARG D 382    33.763  -7.945  -12.962 1.0   0.0             C   
ATOM  24890 CD   ARG D 382    34.934  -7.142  -13.548 1.0   0.0             C   
ATOM  24891 NE   ARG D 382    36.171  -7.987  -13.461 1.0   0.0             N   
ATOM  24892 CZ   ARG D 382    36.955  -8.066  -12.401 1.0   0.0             C   
ATOM  24893 NH1  ARG D 382    36.712  -7.429  -11.277 1.0   0.0             N   
ATOM  24894 NH2  ARG D 382    38.054  -8.778  -12.452 1.0   0.0             N   
ATOM  24895 N    TRP D 383    30.894  -4.296  -13.242 1.0   0.0             N   
ATOM  24896 CA   TRP D 383    29.681  -3.552  -13.53  1.0   0.0             C   
ATOM  24897 C    TRP D 383    29.205  -3.824  -14.952 1.0   0.0             C   
ATOM  24898 O    TRP D 383    30.008  -3.946  -15.876 1.0   0.0             O   
ATOM  24899 CB   TRP D 383    29.896  -2.023  -13.371 1.0   0.0             C   
ATOM  24900 CG   TRP D 383    30.06   -1.529  -11.967 1.0   0.0             C   
ATOM  24901 CD1  TRP D 383    31.229  -1.392  -11.262 1.0   0.0             C   
ATOM  24902 CD2  TRP D 383    29.024  -0.946  -11.156 1.0   0.0             C   
ATOM  24903 CE2  TRP D 383    29.653  -0.436  -9.994  1.0   0.0             C   
ATOM  24904 CE3  TRP D 383    27.644  -0.792  -11.318 1.0   0.0             C   
ATOM  24905 NE1  TRP D 383    30.984  -0.732  -10.079 1.0   0.0             N   
ATOM  24906 CZ2  TRP D 383    28.945  0.26    -9.028  1.0   0.0             C   
ATOM  24907 CZ3  TRP D 383    26.933  -0.093  -10.341 1.0   0.0             C   
ATOM  24908 CH2  TRP D 383    27.573  0.432   -9.221  1.0   0.0             C   
ATOM  24909 N    LEU D 384    27.879  -3.925  -15.164 1.0   0.0             N   
ATOM  24910 CA   LEU D 384    27.291  -4.076  -16.485 1.0   0.0             C   
ATOM  24911 C    LEU D 384    26.38   -2.894  -16.815 1.0   0.0             C   
ATOM  24912 O    LEU D 384    25.695  -2.347  -15.949 1.0   0.0             O   
ATOM  24913 CB   LEU D 384    26.411  -5.349  -16.661 1.0   0.0             C   
ATOM  24914 CG   LEU D 384    26.939  -6.684  -16.092 1.0   0.0             C   
ATOM  24915 CD1  LEU D 384    25.911  -7.79   -16.387 1.0   0.0             C   
ATOM  24916 CD2  LEU D 384    28.303  -7.091  -16.659 1.0   0.0             C   
ATOM  24917 N    GLN D 385    26.318  -2.525  -18.108 1.0   0.0             N   
ATOM  24918 CA   GLN D 385    25.275  -1.7    -18.687 1.0   0.0             C   
ATOM  24919 C    GLN D 385    24.431  -2.576  -19.605 1.0   0.0             C   
ATOM  24920 O    GLN D 385    24.928  -3.145  -20.58  1.0   0.0             O   
ATOM  24921 CB   GLN D 385    25.897  -0.527  -19.489 1.0   0.0             C   
ATOM  24922 CG   GLN D 385    24.947  0.32    -20.376 1.0   0.0             C   
ATOM  24923 CD   GLN D 385    23.821  1.006   -19.589 1.0   0.0             C   
ATOM  24924 NE2  GLN D 385    23.76   2.355   -19.685 1.0   0.0             N   
ATOM  24925 OE1  GLN D 385    23.005  0.377   -18.913 1.0   0.0             O   
ATOM  24926 N    GLY D 386    23.128  -2.765  -19.308 1.0   0.0             N   
ATOM  24927 CA   GLY D 386    22.307  -3.799  -19.935 1.0   0.0             C   
ATOM  24928 C    GLY D 386    22.83   -5.198  -19.671 1.0   0.0             C   
ATOM  24929 O    GLY D 386    22.877  -5.66   -18.532 1.0   0.0             O   
ATOM  24930 N    SER D 387    23.254  -5.904  -20.736 1.0   0.0             N   
ATOM  24931 CA   SER D 387    23.906  -7.207  -20.628 1.0   0.0             C   
ATOM  24932 C    SER D 387    25.386  -7.121  -20.972 1.0   0.0             C   
ATOM  24933 O    SER D 387    26.074  -8.135  -21.087 1.0   0.0             O   
ATOM  24934 CB   SER D 387    23.257  -8.265  -21.567 1.0   0.0             C   
ATOM  24935 OG   SER D 387    21.882  -8.476  -21.23  1.0   0.0             O   
ATOM  24936 N    GLN D 388    25.927  -5.898  -21.135 1.0   0.0             N   
ATOM  24937 CA   GLN D 388    27.294  -5.664  -21.559 1.0   0.0             C   
ATOM  24938 C    GLN D 388    28.178  -5.223  -20.402 1.0   0.0             C   
ATOM  24939 O    GLN D 388    27.913  -4.225  -19.731 1.0   0.0             O   
ATOM  24940 CB   GLN D 388    27.33   -4.603  -22.695 1.0   0.0             C   
ATOM  24941 CG   GLN D 388    28.742  -4.097  -23.094 1.0   0.0             C   
ATOM  24942 CD   GLN D 388    28.752  -3.188  -24.331 1.0   0.0             C   
ATOM  24943 NE2  GLN D 388    27.668  -2.407  -24.539 1.0   0.0             N   
ATOM  24944 OE1  GLN D 388    29.719  -3.162  -25.099 1.0   0.0             O   
ATOM  24945 N    GLU D 389    29.271  -5.966  -20.128 1.0   0.0             N   
ATOM  24946 CA   GLU D 389    30.253  -5.58   -19.129 1.0   0.0             C   
ATOM  24947 C    GLU D 389    30.957  -4.263  -19.423 1.0   0.0             C   
ATOM  24948 O    GLU D 389    31.429  -4.006  -20.535 1.0   0.0             O   
ATOM  24949 CB   GLU D 389    31.281  -6.718  -18.877 1.0   0.0             C   
ATOM  24950 CG   GLU D 389    32.398  -6.395  -17.849 1.0   0.0             C   
ATOM  24951 CD   GLU D 389    33.409  -7.53   -17.702 1.0   0.0             C   
ATOM  24952 OE1  GLU D 389    34.625  -7.292  -17.945 1.0   0.0             O   
ATOM  24953 OE2  GLU D 389    33.008  -8.669  -17.337 1.0   0.0             O   
ATOM  24954 N    LEU D 390    31.047  -3.387  -18.41  1.0   0.0             N   
ATOM  24955 CA   LEU D 390    31.755  -2.138  -18.506 1.0   0.0             C   
ATOM  24956 C    LEU D 390    33.255  -2.335  -18.236 1.0   0.0             C   
ATOM  24957 O    LEU D 390    33.621  -3.045  -17.288 1.0   0.0             O   
ATOM  24958 CB   LEU D 390    31.175  -1.078  -17.538 1.0   0.0             C   
ATOM  24959 CG   LEU D 390    29.718  -0.669  -17.848 1.0   0.0             C   
ATOM  24960 CD1  LEU D 390    29.198  0.297   -16.777 1.0   0.0             C   
ATOM  24961 CD2  LEU D 390    29.585  -0.037  -19.24  1.0   0.0             C   
ATOM  24962 N    PRO D 391    34.157  -1.754  -19.034 1.0   0.0             N   
ATOM  24963 CA   PRO D 391    35.569  -1.597  -18.701 1.0   0.0             C   
ATOM  24964 C    PRO D 391    35.888  -1.092  -17.303 1.0   0.0             C   
ATOM  24965 O    PRO D 391    35.185  -0.217  -16.794 1.0   0.0             O   
ATOM  24966 CB   PRO D 391    36.109  -0.65   -19.787 1.0   0.0             C   
ATOM  24967 CG   PRO D 391    35.191  -0.888  -20.985 1.0   0.0             C   
ATOM  24968 CD   PRO D 391    33.839  -1.127  -20.321 1.0   0.0             C   
ATOM  24969 N    ARG D 392    37.013  -1.562  -16.712 1.0   0.0             N   
ATOM  24970 CA   ARG D 392    37.581  -1.049  -15.469 1.0   0.0             C   
ATOM  24971 C    ARG D 392    37.78   0.462   -15.53  1.0   0.0             C   
ATOM  24972 O    ARG D 392    37.488  1.2     -14.591 1.0   0.0             O   
ATOM  24973 CB   ARG D 392    38.954  -1.726  -15.21  1.0   0.0             C   
ATOM  24974 CG   ARG D 392    39.72   -1.231  -13.962 1.0   0.0             C   
ATOM  24975 CD   ARG D 392    41.227  -1.547  -13.993 1.0   0.0             C   
ATOM  24976 NE   ARG D 392    41.63   -1.941  -12.609 1.0   0.0             N   
ATOM  24977 CZ   ARG D 392    42.871  -1.989  -12.152 1.0   0.0             C   
ATOM  24978 NH1  ARG D 392    43.078  -2.378  -10.912 1.0   0.0             N   
ATOM  24979 NH2  ARG D 392    43.907  -1.639  -12.879 1.0   0.0             N   
ATOM  24980 N    GLU D 393    38.22   0.938   -16.713 1.0   0.0             N   
ATOM  24981 CA   GLU D 393    38.221  2.311   -17.176 1.0   0.0             C   
ATOM  24982 C    GLU D 393    37.056  3.233   -16.815 1.0   0.0             C   
ATOM  24983 O    GLU D 393    37.231  4.451   -16.771 1.0   0.0             O   
ATOM  24984 CB   GLU D 393    38.418  2.296   -18.723 1.0   0.0             C   
ATOM  24985 CG   GLU D 393    39.909  2.394   -19.118 1.0   0.0             C   
ATOM  24986 CD   GLU D 393    40.36   1.695   -20.368 1.0   0.0             C   
ATOM  24987 OE1  GLU D 393    41.55   1.871   -20.737 1.0   0.0             O   
ATOM  24988 OE2  GLU D 393    39.516  1.052   -21.033 1.0   0.0             O   
ATOM  24989 N    LYS D 394    35.848  2.706   -16.54  1.0   0.0             N   
ATOM  24990 CA   LYS D 394    34.694  3.54    -16.277 1.0   0.0             C   
ATOM  24991 C    LYS D 394    34.317  3.577   -14.79  1.0   0.0             C   
ATOM  24992 O    LYS D 394    33.457  4.36    -14.381 1.0   0.0             O   
ATOM  24993 CB   LYS D 394    33.522  2.987   -17.126 1.0   0.0             C   
ATOM  24994 CG   LYS D 394    32.357  3.97    -17.307 1.0   0.0             C   
ATOM  24995 CD   LYS D 394    31.432  3.576   -18.473 1.0   0.0             C   
ATOM  24996 CE   LYS D 394    30.249  4.538   -18.659 1.0   0.0             C   
ATOM  24997 NZ   LYS D 394    29.486  4.198   -19.887 1.0   0.0             N   
ATOM  24998 N    TYR D 395    34.98   2.786   -13.919 1.0   0.0             N   
ATOM  24999 CA   TYR D 395    34.631  2.712   -12.505 1.0   0.0             C   
ATOM  25000 C    TYR D 395    35.825  2.671   -11.561 1.0   0.0             C   
ATOM  25001 O    TYR D 395    36.97   2.421   -11.939 1.0   0.0             O   
ATOM  25002 CB   TYR D 395    33.633  1.57    -12.146 1.0   0.0             C   
ATOM  25003 CG   TYR D 395    33.977  0.236   -12.753 1.0   0.0             C   
ATOM  25004 CD1  TYR D 395    34.772  -0.698  -12.06  1.0   0.0             C   
ATOM  25005 CD2  TYR D 395    33.374  -0.153  -13.958 1.0   0.0             C   
ATOM  25006 CE1  TYR D 395    34.953  -1.996  -12.566 1.0   0.0             C   
ATOM  25007 CE2  TYR D 395    33.555  -1.445  -14.459 1.0   0.0             C   
ATOM  25008 CZ   TYR D 395    34.345  -2.368  -13.773 1.0   0.0             C   
ATOM  25009 OH   TYR D 395    34.519  -3.655  -14.321 1.0   0.0             O   
ATOM  25010 N    LEU D 396    35.565  2.953   -10.272 1.0   0.0             N   
ATOM  25011 CA   LEU D 396    36.559  2.946   -9.222  1.0   0.0             C   
ATOM  25012 C    LEU D 396    36.179  1.939   -8.151  1.0   0.0             C   
ATOM  25013 O    LEU D 396    35.108  2.013   -7.55   1.0   0.0             O   
ATOM  25014 CB   LEU D 396    36.698  4.359   -8.602  1.0   0.0             C   
ATOM  25015 CG   LEU D 396    37.615  4.483   -7.368  1.0   0.0             C   
ATOM  25016 CD1  LEU D 396    39.026  3.939   -7.635  1.0   0.0             C   
ATOM  25017 CD2  LEU D 396    37.691  5.947   -6.908  1.0   0.0             C   
ATOM  25018 N    THR D 397    37.058  0.954   -7.879  1.0   0.0             N   
ATOM  25019 CA   THR D 397    36.835  -0.045  -6.841  1.0   0.0             C   
ATOM  25020 C    THR D 397    37.945  0.065   -5.82   1.0   0.0             C   
ATOM  25021 O    THR D 397    39.127  -0.108  -6.125  1.0   0.0             O   
ATOM  25022 CB   THR D 397    36.797  -1.476  -7.363  1.0   0.0             C   
ATOM  25023 CG2  THR D 397    36.397  -2.461  -6.251  1.0   0.0             C   
ATOM  25024 OG1  THR D 397    35.85   -1.598  -8.415  1.0   0.0             O   
ATOM  25025 N    TRP D 398    37.594  0.394   -4.567  1.0   0.0             N   
ATOM  25026 CA   TRP D 398    38.514  0.47    -3.45   1.0   0.0             C   
ATOM  25027 C    TRP D 398    39.116  -0.861  -3.005  1.0   0.0             C   
ATOM  25028 O    TRP D 398    38.536  -1.936  -3.174  1.0   0.0             O   
ATOM  25029 CB   TRP D 398    37.883  1.207   -2.24   1.0   0.0             C   
ATOM  25030 CG   TRP D 398    37.791  2.694   -2.391  1.0   0.0             C   
ATOM  25031 CD1  TRP D 398    38.642  3.602   -1.816  1.0   0.0             C   
ATOM  25032 CD2  TRP D 398    36.827  3.458   -3.136  1.0   0.0             C   
ATOM  25033 CE2  TRP D 398    37.144  4.825   -2.937  1.0   0.0             C   
ATOM  25034 CE3  TRP D 398    35.744  3.119   -3.943  1.0   0.0             C   
ATOM  25035 NE1  TRP D 398    38.243  4.878   -2.133  1.0   0.0             N   
ATOM  25036 CZ2  TRP D 398    36.4    5.839   -3.518  1.0   0.0             C   
ATOM  25037 CZ3  TRP D 398    35.026  4.139   -4.558  1.0   0.0             C   
ATOM  25038 CH2  TRP D 398    35.339  5.478   -4.347  1.0   0.0             C   
ATOM  25039 N    ALA D 399    40.33   -0.815  -2.41   1.0   0.0             N   
ATOM  25040 CA   ALA D 399    40.933  -1.953  -1.744  1.0   0.0             C   
ATOM  25041 C    ALA D 399    40.092  -2.507  -0.593  1.0   0.0             C   
ATOM  25042 O    ALA D 399    39.448  -1.776  0.158   1.0   0.0             O   
ATOM  25043 CB   ALA D 399    42.331  -1.59   -1.199  1.0   0.0             C   
ATOM  25044 N    SER D 400    40.065  -3.843  -0.44   1.0   0.0             N   
ATOM  25045 CA   SER D 400    39.332  -4.499  0.633   1.0   0.0             C   
ATOM  25046 C    SER D 400    39.825  -4.165  2.033   1.0   0.0             C   
ATOM  25047 O    SER D 400    41.027  -4.112  2.306   1.0   0.0             O   
ATOM  25048 CB   SER D 400    39.286  -6.027  0.401   1.0   0.0             C   
ATOM  25049 OG   SER D 400    38.58   -6.754  1.406   1.0   0.0             O   
ATOM  25050 N    ARG D 401    38.877  -3.905  2.947   1.0   0.0             N   
ATOM  25051 CA   ARG D 401    39.148  -3.429  4.283   1.0   0.0             C   
ATOM  25052 C    ARG D 401    38.397  -4.22   5.336   1.0   0.0             C   
ATOM  25053 O    ARG D 401    37.226  -4.559  5.176   1.0   0.0             O   
ATOM  25054 CB   ARG D 401    38.791  -1.928  4.435   1.0   0.0             C   
ATOM  25055 CG   ARG D 401    39.816  -0.939  3.839   1.0   0.0             C   
ATOM  25056 CD   ARG D 401    41.145  -0.909  4.607   1.0   0.0             C   
ATOM  25057 NE   ARG D 401    41.887  0.34    4.234   1.0   0.0             N   
ATOM  25058 CZ   ARG D 401    41.678  1.534   4.776   1.0   0.0             C   
ATOM  25059 NH1  ARG D 401    40.687  1.781   5.604   1.0   0.0             N   
ATOM  25060 NH2  ARG D 401    42.482  2.528   4.468   1.0   0.0             N   
ATOM  25061 N    GLN D 402    39.065  -4.532  6.465   1.0   0.0             N   
ATOM  25062 CA   GLN D 402    38.416  -5.072  7.645   1.0   0.0             C   
ATOM  25063 C    GLN D 402    37.453  -4.085  8.312   1.0   0.0             C   
ATOM  25064 O    GLN D 402    37.834  -2.985  8.72    1.0   0.0             O   
ATOM  25065 CB   GLN D 402    39.471  -5.595  8.655   1.0   0.0             C   
ATOM  25066 CG   GLN D 402    38.915  -6.053  10.027  1.0   0.0             C   
ATOM  25067 CD   GLN D 402    40.005  -6.662  10.918  1.0   0.0             C   
ATOM  25068 NE2  GLN D 402    39.627  -6.976  12.179  1.0   0.0             N   
ATOM  25069 OE1  GLN D 402    41.161  -6.862  10.53   1.0   0.0             O   
ATOM  25070 N    GLU D 403    36.167  -4.458  8.436   1.0   0.0             N   
ATOM  25071 CA   GLU D 403    35.161  -3.645  9.093   1.0   0.0             C   
ATOM  25072 C    GLU D 403    35.186  -3.815  10.621  1.0   0.0             C   
ATOM  25073 O    GLU D 403    35.584  -4.878  11.114  1.0   0.0             O   
ATOM  25074 CB   GLU D 403    33.74   -3.945  8.539   1.0   0.0             C   
ATOM  25075 CG   GLU D 403    33.304  -5.421  8.704   1.0   0.0             C   
ATOM  25076 CD   GLU D 403    31.869  -5.738  8.287   1.0   0.0             C   
ATOM  25077 OE1  GLU D 403    31.52   -6.945  8.393   1.0   0.0             O   
ATOM  25078 OE2  GLU D 403    31.075  -4.847  7.88    1.0   0.0             O   
ATOM  25079 N    PRO D 404    34.791  -2.822  11.427  1.0   0.0             N   
ATOM  25080 CA   PRO D 404    34.439  -3.009  12.834  1.0   0.0             C   
ATOM  25081 C    PRO D 404    33.466  -4.153  13.093  1.0   0.0             C   
ATOM  25082 O    PRO D 404    32.364  -4.173  12.539  1.0   0.0             O   
ATOM  25083 CB   PRO D 404    33.887  -1.642  13.273  1.0   0.0             C   
ATOM  25084 CG   PRO D 404    34.589  -0.646  12.344  1.0   0.0             C   
ATOM  25085 CD   PRO D 404    34.691  -1.416  11.026  1.0   0.0             C   
ATOM  25086 N    SER D 405    33.856  -5.12   13.937  1.0   0.0             N   
ATOM  25087 CA   SER D 405    33.042  -6.288  14.207  1.0   0.0             C   
ATOM  25088 C    SER D 405    33.41   -6.822  15.576  1.0   0.0             C   
ATOM  25089 O    SER D 405    34.572  -6.763  15.984  1.0   0.0             O   
ATOM  25090 CB   SER D 405    33.266  -7.402  13.143  1.0   0.0             C   
ATOM  25091 OG   SER D 405    32.452  -8.558  13.359  1.0   0.0             O   
ATOM  25092 N    GLN D 406    32.436  -7.37   16.329  1.0   0.0             N   
ATOM  25093 CA   GLN D 406    32.704  -7.999  17.608  1.0   0.0             C   
ATOM  25094 C    GLN D 406    32.928  -9.498  17.444  1.0   0.0             C   
ATOM  25095 O    GLN D 406    32.038  -10.251 17.045  1.0   0.0             O   
ATOM  25096 CB   GLN D 406    31.563  -7.712  18.62   1.0   0.0             C   
ATOM  25097 CG   GLN D 406    31.779  -8.363  20.012  1.0   0.0             C   
ATOM  25098 CD   GLN D 406    30.803  -7.919  21.114  1.0   0.0             C   
ATOM  25099 NE2  GLN D 406    29.795  -7.085  20.778  1.0   0.0             N   
ATOM  25100 OE1  GLN D 406    30.942  -8.324  22.273  1.0   0.0             O   
ATOM  25101 N    GLY D 407    34.155  -9.977  17.748  1.0   0.0             N   
ATOM  25102 CA   GLY D 407    34.521  -11.387 17.63   1.0   0.0             C   
ATOM  25103 C    GLY D 407    34.959  -11.78  16.237  1.0   0.0             C   
ATOM  25104 O    GLY D 407    36.149  -11.863 15.935  1.0   0.0             O   
ATOM  25105 N    THR D 408    33.992  -12.074 15.349  1.0   0.0             N   
ATOM  25106 CA   THR D 408    34.226  -12.586 14.001  1.0   0.0             C   
ATOM  25107 C    THR D 408    34.807  -11.568 13.032  1.0   0.0             C   
ATOM  25108 O    THR D 408    34.158  -10.578 12.687  1.0   0.0             O   
ATOM  25109 CB   THR D 408    32.966  -13.173 13.353  1.0   0.0             C   
ATOM  25110 CG2  THR D 408    32.549  -14.431 14.133  1.0   0.0             C   
ATOM  25111 OG1  THR D 408    31.861  -12.272 13.413  1.0   0.0             O   
ATOM  25112 N    THR D 409    36.043  -11.799 12.54   1.0   0.0             N   
ATOM  25113 CA   THR D 409    36.692  -10.966 11.526  1.0   0.0             C   
ATOM  25114 C    THR D 409    35.974  -11.003 10.187  1.0   0.0             C   
ATOM  25115 O    THR D 409    35.73   -12.072 9.622   1.0   0.0             O   
ATOM  25116 CB   THR D 409    38.16   -11.332 11.287  1.0   0.0             C   
ATOM  25117 CG2  THR D 409    38.827  -10.396 10.265  1.0   0.0             C   
ATOM  25118 OG1  THR D 409    38.899  -11.203 12.495  1.0   0.0             O   
ATOM  25119 N    THR D 410    35.627  -9.823  9.641   1.0   0.0             N   
ATOM  25120 CA   THR D 410    34.896  -9.698  8.385   1.0   0.0             C   
ATOM  25121 C    THR D 410    35.419  -8.512  7.602   1.0   0.0             C   
ATOM  25122 O    THR D 410    36.054  -7.604  8.145   1.0   0.0             O   
ATOM  25123 CB   THR D 410    33.373  -9.555  8.513   1.0   0.0             C   
ATOM  25124 CG2  THR D 410    32.745  -10.939 8.743   1.0   0.0             C   
ATOM  25125 OG1  THR D 410    33.0    -8.72   9.603   1.0   0.0             O   
ATOM  25126 N    PHE D 411    35.174  -8.499  6.279   1.0   0.0             N   
ATOM  25127 CA   PHE D 411    35.743  -7.521  5.371   1.0   0.0             C   
ATOM  25128 C    PHE D 411    34.648  -6.882  4.525   1.0   0.0             C   
ATOM  25129 O    PHE D 411    33.538  -7.406  4.398   1.0   0.0             O   
ATOM  25130 CB   PHE D 411    36.808  -8.146  4.425   1.0   0.0             C   
ATOM  25131 CG   PHE D 411    38.0    -8.676  5.18    1.0   0.0             C   
ATOM  25132 CD1  PHE D 411    37.987  -9.972  5.723   1.0   0.0             C   
ATOM  25133 CD2  PHE D 411    39.176  -7.914  5.287   1.0   0.0             C   
ATOM  25134 CE1  PHE D 411    39.104  -10.482 6.396   1.0   0.0             C   
ATOM  25135 CE2  PHE D 411    40.299  -8.417  5.958   1.0   0.0             C   
ATOM  25136 CZ   PHE D 411    40.26   -9.7    6.518   1.0   0.0             C   
ATOM  25137 N    ALA D 412    34.937  -5.706  3.943   1.0   0.0             N   
ATOM  25138 CA   ALA D 412    34.021  -4.989  3.091   1.0   0.0             C   
ATOM  25139 C    ALA D 412    34.753  -4.301  1.941   1.0   0.0             C   
ATOM  25140 O    ALA D 412    35.952  -4.01   2.004   1.0   0.0             O   
ATOM  25141 CB   ALA D 412    33.225  -3.939  3.894   1.0   0.0             C   
ATOM  25142 N    VAL D 413    34.009  -4.023  0.854   1.0   0.0             N   
ATOM  25143 CA   VAL D 413    34.472  -3.358  -0.35   1.0   0.0             C   
ATOM  25144 C    VAL D 413    33.388  -2.426  -0.857  1.0   0.0             C   
ATOM  25145 O    VAL D 413    32.205  -2.765  -0.903  1.0   0.0             O   
ATOM  25146 CB   VAL D 413    34.907  -4.34   -1.453  1.0   0.0             C   
ATOM  25147 CG1  VAL D 413    34.631  -3.865  -2.899  1.0   0.0             C   
ATOM  25148 CG2  VAL D 413    36.415  -4.584  -1.296  1.0   0.0             C   
ATOM  25149 N    THR D 414    33.782  -1.209  -1.273  1.0   0.0             N   
ATOM  25150 CA   THR D 414    32.91   -0.279  -1.977  1.0   0.0             C   
ATOM  25151 C    THR D 414    33.408  -0.05   -3.394  1.0   0.0             C   
ATOM  25152 O    THR D 414    34.603  -0.115  -3.69   1.0   0.0             O   
ATOM  25153 CB   THR D 414    32.711  1.069   -1.286  1.0   0.0             C   
ATOM  25154 CG2  THR D 414    31.598  0.924   -0.238  1.0   0.0             C   
ATOM  25155 OG1  THR D 414    33.873  1.485   -0.581  1.0   0.0             O   
ATOM  25156 N    SER D 415    32.475  0.184   -4.334  1.0   0.0             N   
ATOM  25157 CA   SER D 415    32.786  0.374   -5.74   1.0   0.0             C   
ATOM  25158 C    SER D 415    31.848  1.431   -6.3    1.0   0.0             C   
ATOM  25159 O    SER D 415    30.653  1.444   -6.0    1.0   0.0             O   
ATOM  25160 CB   SER D 415    32.62   -0.94   -6.552  1.0   0.0             C   
ATOM  25161 OG   SER D 415    33.144  -0.835  -7.879  1.0   0.0             O   
ATOM  25162 N    ILE D 416    32.383  2.367   -7.099  1.0   0.0             N   
ATOM  25163 CA   ILE D 416    31.679  3.534   -7.603  1.0   0.0             C   
ATOM  25164 C    ILE D 416    31.722  3.556   -9.118  1.0   0.0             C   
ATOM  25165 O    ILE D 416    32.788  3.474   -9.733  1.0   0.0             O   
ATOM  25166 CB   ILE D 416    32.257  4.843   -7.039  1.0   0.0             C   
ATOM  25167 CG1  ILE D 416    31.861  5.029   -5.553  1.0   0.0             C   
ATOM  25168 CG2  ILE D 416    31.87   6.078   -7.887  1.0   0.0             C   
ATOM  25169 CD   ILE D 416    30.425  5.492   -5.335  1.0   0.0             C   
ATOM  25170 N    LEU D 417    30.548  3.697   -9.759  1.0   0.0             N   
ATOM  25171 CA   LEU D 417    30.418  3.865   -11.19  1.0   0.0             C   
ATOM  25172 C    LEU D 417    29.777  5.215   -11.497 1.0   0.0             C   
ATOM  25173 O    LEU D 417    28.702  5.549   -10.993 1.0   0.0             O   
ATOM  25174 CB   LEU D 417    29.562  2.72    -11.791 1.0   0.0             C   
ATOM  25175 CG   LEU D 417    29.196  2.832   -13.287 1.0   0.0             C   
ATOM  25176 CD1  LEU D 417    30.425  2.664   -14.183 1.0   0.0             C   
ATOM  25177 CD2  LEU D 417    28.123  1.804   -13.671 1.0   0.0             C   
ATOM  25178 N    ARG D 418    30.421  6.042   -12.35  1.0   0.0             N   
ATOM  25179 CA   ARG D 418    29.794  7.231   -12.906 1.0   0.0             C   
ATOM  25180 C    ARG D 418    29.036  6.979   -14.205 1.0   0.0             C   
ATOM  25181 O    ARG D 418    29.547  6.431   -15.183 1.0   0.0             O   
ATOM  25182 CB   ARG D 418    30.766  8.439   -13.018 1.0   0.0             C   
ATOM  25183 CG   ARG D 418    30.804  9.337   -11.761 1.0   0.0             C   
ATOM  25184 CD   ARG D 418    29.463  10.029  -11.503 1.0   0.0             C   
ATOM  25185 NE   ARG D 418    29.625  11.066  -10.439 1.0   0.0             N   
ATOM  25186 CZ   ARG D 418    29.687  12.364  -10.689 1.0   0.0             C   
ATOM  25187 NH1  ARG D 418    30.259  12.817  -11.783 1.0   0.0             N   
ATOM  25188 NH2  ARG D 418    29.195  13.232  -9.835  1.0   0.0             N   
ATOM  25189 N    VAL D 419    27.755  7.384   -14.205 1.0   0.0             N   
ATOM  25190 CA   VAL D 419    26.763  7.073   -15.209 1.0   0.0             C   
ATOM  25191 C    VAL D 419    26.228  8.371   -15.79  1.0   0.0             C   
ATOM  25192 O    VAL D 419    25.986  9.335   -15.068 1.0   0.0             O   
ATOM  25193 CB   VAL D 419    25.629  6.253   -14.581 1.0   0.0             C   
ATOM  25194 CG1  VAL D 419    24.389  6.149   -15.485 1.0   0.0             C   
ATOM  25195 CG2  VAL D 419    26.157  4.85    -14.237 1.0   0.0             C   
ATOM  25196 N    ALA D 420    26.041  8.473   -17.123 1.0   0.0             N   
ATOM  25197 CA   ALA D 420    25.315  9.589   -17.709 1.0   0.0             C   
ATOM  25198 C    ALA D 420    23.852  9.685   -17.256 1.0   0.0             C   
ATOM  25199 O    ALA D 420    23.109  8.704   -17.242 1.0   0.0             O   
ATOM  25200 CB   ALA D 420    25.387  9.526   -19.246 1.0   0.0             C   
ATOM  25201 N    ALA D 421    23.396  10.901  -16.882 1.0   0.0             N   
ATOM  25202 CA   ALA D 421    22.073  11.133  -16.33  1.0   0.0             C   
ATOM  25203 C    ALA D 421    20.931  10.741  -17.26  1.0   0.0             C   
ATOM  25204 O    ALA D 421    19.917  10.189  -16.833 1.0   0.0             O   
ATOM  25205 CB   ALA D 421    21.938  12.611  -15.919 1.0   0.0             C   
ATOM  25206 N    GLU D 422    21.093  10.993  -18.575 1.0   0.0             N   
ATOM  25207 CA   GLU D 422    20.148  10.604  -19.603 1.0   0.0             C   
ATOM  25208 C    GLU D 422    19.858  9.107   -19.685 1.0   0.0             C   
ATOM  25209 O    GLU D 422    18.702  8.699   -19.789 1.0   0.0             O   
ATOM  25210 CB   GLU D 422    20.618  11.155  -20.977 1.0   0.0             C   
ATOM  25211 CG   GLU D 422    19.789  10.678  -22.2   1.0   0.0             C   
ATOM  25212 CD   GLU D 422    20.153  11.369  -23.514 1.0   0.0             C   
ATOM  25213 OE1  GLU D 422    19.501  11.047  -24.546 1.0   0.0             O   
ATOM  25214 OE2  GLU D 422    21.073  12.228  -23.554 1.0   0.0             O   
ATOM  25215 N    ASP D 423    20.89   8.238   -19.596 1.0   0.0             N   
ATOM  25216 CA   ASP D 423    20.72   6.792   -19.599 1.0   0.0             C   
ATOM  25217 C    ASP D 423    19.891  6.284   -18.427 1.0   0.0             C   
ATOM  25218 O    ASP D 423    18.957  5.49    -18.579 1.0   0.0             O   
ATOM  25219 CB   ASP D 423    22.098  6.073   -19.575 1.0   0.0             C   
ATOM  25220 CG   ASP D 423    22.905  6.292   -20.847 1.0   0.0             C   
ATOM  25221 OD1  ASP D 423    22.366  6.77    -21.88  1.0   0.0             O   
ATOM  25222 OD2  ASP D 423    24.105  5.903   -20.846 1.0   0.0             O   
ATOM  25223 N    TRP D 424    20.192  6.787   -17.218 1.0   0.0             N   
ATOM  25224 CA   TRP D 424    19.399  6.519   -16.061 1.0   0.0             C   
ATOM  25225 C    TRP D 424    17.97   7.055   -16.184 1.0   0.0             C   
ATOM  25226 O    TRP D 424    17.025  6.302   -16.003 1.0   0.0             O   
ATOM  25227 CB   TRP D 424    20.166  7.068   -14.865 1.0   0.0             C   
ATOM  25228 CG   TRP D 424    19.551  6.648   -13.615 1.0   0.0             C   
ATOM  25229 CD1  TRP D 424    18.997  7.604   -12.885 1.0   0.0             C   
ATOM  25230 CD2  TRP D 424    19.509  5.46    -12.828 1.0   0.0             C   
ATOM  25231 CE2  TRP D 424    18.8    5.77    -11.666 1.0   0.0             C   
ATOM  25232 CE3  TRP D 424    20.117  4.247   -12.895 1.0   0.0             C   
ATOM  25233 NE1  TRP D 424    18.669  7.076   -11.705 1.0   0.0             N   
ATOM  25234 CZ2  TRP D 424    18.393  4.87    -10.713 1.0   0.0             C   
ATOM  25235 CZ3  TRP D 424    19.919  3.36    -11.843 1.0   0.0             C   
ATOM  25236 CH2  TRP D 424    19.038  3.656   -10.798 1.0   0.0             C   
ATOM  25237 N    LYS D 425    17.771  8.322   -16.606 1.0   0.0             N   
ATOM  25238 CA   LYS D 425    16.465  8.938   -16.808 1.0   0.0             C   
ATOM  25239 C    LYS D 425    15.567  8.217   -17.812 1.0   0.0             C   
ATOM  25240 O    LYS D 425    14.369  8.029   -17.59  1.0   0.0             O   
ATOM  25241 CB   LYS D 425    16.661  10.421  -17.219 1.0   0.0             C   
ATOM  25242 CG   LYS D 425    15.381  11.177  -17.61  1.0   0.0             C   
ATOM  25243 CD   LYS D 425    15.64   12.664  -17.918 1.0   0.0             C   
ATOM  25244 CE   LYS D 425    14.364  13.412  -18.336 1.0   0.0             C   
ATOM  25245 NZ   LYS D 425    14.654  14.838  -18.622 1.0   0.0             N   
ATOM  25246 N    LYS D 426    16.153  7.773   -18.939 1.0   0.0             N   
ATOM  25247 CA   LYS D 426    15.511  6.99    -19.975 1.0   0.0             C   
ATOM  25248 C    LYS D 426    14.946  5.66    -19.503 1.0   0.0             C   
ATOM  25249 O    LYS D 426    13.82   5.289   -19.844 1.0   0.0             O   
ATOM  25250 CB   LYS D 426    16.533  6.765   -21.119 1.0   0.0             C   
ATOM  25251 CG   LYS D 426    16.098  5.828   -22.258 1.0   0.0             C   
ATOM  25252 CD   LYS D 426    17.175  5.748   -23.358 1.0   0.0             C   
ATOM  25253 CE   LYS D 426    16.769  4.874   -24.554 1.0   0.0             C   
ATOM  25254 NZ   LYS D 426    17.844  4.859   -25.576 1.0   0.0             N   
ATOM  25255 N    GLY D 427    15.713  4.922   -18.675 1.0   0.0             N   
ATOM  25256 CA   GLY D 427    15.244  3.698   -18.045 1.0   0.0             C   
ATOM  25257 C    GLY D 427    16.193  2.54    -18.251 1.0   0.0             C   
ATOM  25258 O    GLY D 427    15.85   1.384   -18.019 1.0   0.0             O   
ATOM  25259 N    ASP D 428    17.406  2.777   -18.785 1.0   0.0             N   
ATOM  25260 CA   ASP D 428    18.4    1.733   -18.972 1.0   0.0             C   
ATOM  25261 C    ASP D 428    18.909  1.12    -17.652 1.0   0.0             C   
ATOM  25262 O    ASP D 428    18.885  1.745   -16.588 1.0   0.0             O   
ATOM  25263 CB   ASP D 428    19.537  2.233   -19.903 1.0   0.0             C   
ATOM  25264 CG   ASP D 428    20.137  1.124   -20.759 1.0   0.0             C   
ATOM  25265 OD1  ASP D 428    20.992  1.451   -21.626 1.0   0.0             O   
ATOM  25266 OD2  ASP D 428    19.763  -0.07   -20.603 1.0   0.0             O   
ATOM  25267 N    THR D 429    19.322  -0.161  -17.689 1.0   0.0             N   
ATOM  25268 CA   THR D 429    19.46   -0.994  -16.5   1.0   0.0             C   
ATOM  25269 C    THR D 429    20.899  -1.386  -16.224 1.0   0.0             C   
ATOM  25270 O    THR D 429    21.658  -1.795  -17.101 1.0   0.0             O   
ATOM  25271 CB   THR D 429    18.536  -2.223  -16.511 1.0   0.0             C   
ATOM  25272 CG2  THR D 429    18.783  -3.118  -17.738 1.0   0.0             C   
ATOM  25273 OG1  THR D 429    18.658  -3.041  -15.351 1.0   0.0             O   
ATOM  25274 N    PHE D 430    21.304  -1.257  -14.949 1.0   0.0             N   
ATOM  25275 CA   PHE D 430    22.68   -1.368  -14.517 1.0   0.0             C   
ATOM  25276 C    PHE D 430    22.797  -2.528  -13.55  1.0   0.0             C   
ATOM  25277 O    PHE D 430    21.947  -2.726  -12.681 1.0   0.0             O   
ATOM  25278 CB   PHE D 430    23.183  -0.077  -13.812 1.0   0.0             C   
ATOM  25279 CG   PHE D 430    23.124  1.096   -14.756 1.0   0.0             C   
ATOM  25280 CD1  PHE D 430    21.951  1.864   -14.882 1.0   0.0             C   
ATOM  25281 CD2  PHE D 430    24.258  1.47    -15.498 1.0   0.0             C   
ATOM  25282 CE1  PHE D 430    21.889  2.934   -15.782 1.0   0.0             C   
ATOM  25283 CE2  PHE D 430    24.208  2.56    -16.377 1.0   0.0             C   
ATOM  25284 CZ   PHE D 430    23.015  3.277   -16.535 1.0   0.0             C   
ATOM  25285 N    SER D 431    23.85   -3.351  -13.689 1.0   0.0             N   
ATOM  25286 CA   SER D 431    24.074  -4.476  -12.79  1.0   0.0             C   
ATOM  25287 C    SER D 431    25.413  -4.335  -12.116 1.0   0.0             C   
ATOM  25288 O    SER D 431    26.405  -3.98   -12.751 1.0   0.0             O   
ATOM  25289 CB   SER D 431    24.067  -5.86   -13.489 1.0   0.0             C   
ATOM  25290 OG   SER D 431    22.826  -6.097  -14.155 1.0   0.0             O   
ATOM  25291 N    CYS D 432    25.483  -4.646  -10.813 1.0   0.0             N   
ATOM  25292 CA   CYS D 432    26.735  -4.784  -10.096 1.0   0.0             C   
ATOM  25293 C    CYS D 432    26.892  -6.247  -9.725  1.0   0.0             C   
ATOM  25294 O    CYS D 432    26.01   -6.863  -9.125  1.0   0.0             O   
ATOM  25295 CB   CYS D 432    26.765  -3.907  -8.819  1.0   0.0             C   
ATOM  25296 SG   CYS D 432    28.338  -3.967  -7.898  1.0   0.0             S   
ATOM  25297 N    MET D 433    28.027  -6.848  -10.109 1.0   0.0             N   
ATOM  25298 CA   MET D 433    28.318  -8.243  -9.891  1.0   0.0             C   
ATOM  25299 C    MET D 433    29.518  -8.347  -8.972  1.0   0.0             C   
ATOM  25300 O    MET D 433    30.568  -7.755  -9.222  1.0   0.0             O   
ATOM  25301 CB   MET D 433    28.646  -8.974  -11.219 1.0   0.0             C   
ATOM  25302 CG   MET D 433    27.519  -8.892  -12.267 1.0   0.0             C   
ATOM  25303 SD   MET D 433    27.883  -9.766  -13.819 1.0   0.0             S   
ATOM  25304 CE   MET D 433    27.729  -11.46  -13.187 1.0   0.0             C   
ATOM  25305 N    VAL D 434    29.386  -9.11   -7.877  1.0   0.0             N   
ATOM  25306 CA   VAL D 434    30.441  -9.283  -6.898  1.0   0.0             C
[truncated: 1,437,264 more chars]
